# Supplementary material for: VAB-8/KIF26, LIN-17/Frizzled, and EFN-4/Ephrin control distinct stages of posterior neuroblast migration downstream of the MAB-5/Hox transcription factor in Caenorhabditis elegans
Source: PLoS Genet. 2025 Oct 10;21(10):e1011906. doi: 10.1371/journal.pgen.1011906 (PMC12533845; doi:10.1371/journal.pgen.1011906)
Supplement: S1 File — (GB) [file pgen.1011906.s001.gb]

LOCUS       pEL1174_Pegl_17_        9319 bp    DNA        circular     22-MAY-2025
DEFINITION  
ACCESSION   
VERSION     
SOURCE      
  ORGANISM  
COMMENT     
COMMENT     
COMMENT     ApEinfo:methylated:1
FEATURES             Location/Qualifiers
     misc_feature    9174..9191
                     /locus_tag="R-1 R-2 primer forward"
                     /label="R-1 R-2 primer forward"
                     /ApEinfo_label="R-1 R-2 primer forward"
                     /ApEinfo_fwdcolor="cyan"
                     /ApEinfo_revcolor="green"
                     /ApEinfo_graphicformat="arrow_data {{0 1 2 0 0 -1} {} 0}
                     width 5 offset 0"
     misc_feature    27..51
                     /locus_tag="egl-17p 7"
                     /label="egl-17p 7"
                     /ApEinfo_label="egl-17p 7"
                     /ApEinfo_fwdcolor="cyan"
                     /ApEinfo_revcolor="green"
                     /ApEinfo_graphicformat="arrow_data {{0 1 2 0 0 -1} {} 0}
                     width 5 offset 0"
     misc_feature    4787..5836
                     /locus_tag="efn-4 cDNA"
                     /label="efn-4 cDNA"
                     /ApEinfo_label="efn-4 cDNA"
                     /ApEinfo_fwdcolor="cyan"
                     /ApEinfo_revcolor="green"
                     /ApEinfo_graphicformat="arrow_data {{0 1 2 0 0 -1} {} 0}
                     width 5 offset 0"
     misc_feature    6759..6781
                     /locus_tag="pGEX-3 primer reverse"
                     /label="pGEX-3 primer reverse"
                     /ApEinfo_label="pGEX-3 primer reverse"
                     /ApEinfo_fwdcolor="cyan"
                     /ApEinfo_revcolor="green"
                     /ApEinfo_graphicformat="arrow_data {{0 1 2 0 0 -1} {} 0}
                     width 5 offset 0"
     misc_feature    4665..4689
                     /locus_tag="egl-17p 8"
                     /label="egl-17p 8"
                     /ApEinfo_label="egl-17p 8"
                     /ApEinfo_fwdcolor="#996633"
                     /ApEinfo_revcolor="green"
                     /ApEinfo_graphicformat="arrow_data {{0 1 2 0 0 -1} {} 0}
                     width 5 offset 0"
     misc_feature    12..4702
                     /locus_tag="egl-17 p"
                     /label="egl-17 p"
                     /ApEinfo_label="egl-17 p"
                     /ApEinfo_fwdcolor="cyan"
                     /ApEinfo_revcolor="green"
                     /ApEinfo_graphicformat="arrow_data {{0 1 2 0 0 -1} {} 0}
                     width 5 offset 0"
     misc_feature    5837..6714
                     /locus_tag="unc-54 3' utr"
                     /label="unc-54 3' utr"
                     /ApEinfo_label="unc-54 3' utr"
                     /ApEinfo_fwdcolor="#996633"
                     /ApEinfo_revcolor="green"
                     /ApEinfo_graphicformat="arrow_data {{0 1 2 0 0 -1} {} 0}
                     width 5 offset 0"
     primer_bind     9174..9194
                     /locus_tag="M13-rev"
                     /label="M13-rev"
                     /ApEinfo_label="M13-rev"
                     /ApEinfo_fwdcolor="cyan"
                     /ApEinfo_revcolor="green"
                     /ApEinfo_graphicformat="arrow_data {{0 1 2 0 0 -1} {} 0}
                     width 5 offset 0"
     rep_origin      8124..8806
                     /locus_tag="ColE1 origin"
                     /label="ColE1 origin"
                     /ApEinfo_label="ColE1 origin"
                     /ApEinfo_fwdcolor="gray50"
                     /ApEinfo_revcolor="gray50"
                     /ApEinfo_graphicformat="arrow_data {{0 1 2 0 0 -1} {} 0}
                     width 5 offset 0"
     misc_binding    9146..9168
                     /locus_tag="LacO"
                     /label="LacO"
                     /ApEinfo_label="LacO"
                     /ApEinfo_fwdcolor="cornflower blue"
                     /ApEinfo_revcolor="cornflower blue"
                     /ApEinfo_graphicformat="arrow_data {{0 1 2 0 0 -1} {} 0}
                     width 5 offset 0"
     CDS             7367..8026
                     /locus_tag="AmpR"
                     /label="AmpR"
                     /ApEinfo_label="AmpR"
                     /ApEinfo_fwdcolor="yellow"
                     /ApEinfo_revcolor="yellow"
                     /ApEinfo_graphicformat="arrow_data {{0 1 2 0 0 -1} {} 0}
                     width 5 offset 0"
ORIGIN
        1 AAGCTTGCAT GCCTGCAGGg GTCGACcatc ggcagcgtcg gaaaatttcc acagttggct
       61 aattttgccg gaaatacaat agttatcagg aaatcagatg gatgtttact gccaactggg
      121 attcttccgt tctatggaac actcatcaca atggcatctc aatcaaaatg ggatcaagca
      181 atacgactat gcagaagtat tggagtgagt gaatgttttg aaaatgtaga tatgtcaaat
      241 tcattcaaaa tgccgcacgg cgcatctcac gtcttttgtg tagtgcgttt ggaatcaata
      301 aaatatcatt ccttttatac aaaacagtga ccgtttgttg actatgtcca aaatgggcgt
      361 agccgaacat cgtggcgaga cccttcgtgg tgatacccat tgtggcgaga tccgtcgtga
      421 tgagactcat cgtgataaga ctaaaaaata ttgacaaaaa attcaaattt tttgagaaaa
      481 caaatttttg tggaaatctc aaattttcta agcatttttt ggtggaaaat tcaaattatc
      541 tgagaaaaaa agatttggcg agaaattcaa attatctgag aaaaaatggc gggaaattca
      601 acttttctga gaaaagtttt ttggcggaac tataaaatcc atgaaatagt tagcgggatt
      661 aattttgggt gtaatgtata aacgtgttgc tataaatgac ctatttatca aaattgagaa
      721 tgacacaatg tgggcgactt ttgctggatt agctgttctc cacaaaaata tgatcgttat
      781 ggaaattgcc tatgcagcat tggaggatga tgaaaaagtt tccctgatca acgaaatcaa
      841 agacaaaacc gataaagaga ctcgtcaagc tatgcaagtg gtattaactg gaaagctcgc
      901 agatgctgat gtcttgctag aaagaagtgg actaagcttt cgctcgctta tgttgaatat
      961 acaaatgttc aagtggaaaa ggcaattcat aatcaaatgt ttttttttta acttgaatac
     1021 tttcagagca ctcgaacttg gcttgaaaaa taaacagtgg ctcgaaattg taatgggata
     1081 tcgtgagaaa tacttgaaga actgtggaca aaaagagaca gaccctcttt ttttaaagca
     1141 catgtcagag gtaaaccaac ttgtgaaaga caaaacatca aaaacttttt tgaaaatttc
     1201 aatttacaat acatattatt tccagataca ttttattttg aatatgaata gcttattttt
     1261 caggtcgaaa tcgactgggt gcatatacga gagctgattg ccgcggaaaa agctaaagga
     1321 aacaattgac tccatttttg tatttgtttg atgtacccat tcgaattgtt ataatttact
     1381 caaaaaattt ctaatttcaa gacagcaggg cagaagctag aaaaaattgc tccgagttcg
     1441 agcacttggg gcgatcgaaa ttttttgaaa atatcatcaa atgaaagtag gacttatcgc
     1501 cacccctgat atataatgag gacacgattt ctgaaagctc tgagtagttt tgaaaatttt
     1561 aaaaatgttt ttcaattttc caaaagctcc ggaacaagga tgtcatcacg gtagcatagt
     1621 gttaatgaaa caaaaaatca acaaataaga acactttttt ccagatgtaa attttacaca
     1681 tttttctcca tcttacggtt atattccttt ctaacaattt tcctaacaat ggtccatata
     1741 tcttttggta gccggagaga aaaactacta gcggcattga caaaacagtt tttatctata
     1801 caataaatct gggctgggaa taaattcggc acctcactct tcctaaagaa ttatctttta
     1861 aagtacagct gttttttatt tcagacaaat gtcttaaata tataactgat cttaaataaa
     1921 ttgaatactc ttgtttctat caattgtgat caggatgttt ctcaaacagt cagtcatcat
     1981 ttctaagtta atcaagaaaa ttccaaaagg gattataaca tttcttgcgc cgttttcttt
     2041 cttgatcccc ccgaaatcac tggaaggcac tatgattcaa ctaacatttt tctttctttc
     2101 ctgcagtaca ttcaatttga aatacaatta acttcacatt ttattataca attttgtttt
     2161 ttgaatacgg ggagcgcttt gccgaaaaaa gtttatagcc gctttttttt tcaaaaattg
     2221 ataaaaactt gtcattctat tatatcacac atttcaactg acaacaaatc ccctgagact
     2281 tcaagattta atgaatacat ccaaccatca aatcaataaa ttacaccttt catattcact
     2341 ttttctagaa caattagttc cttacattca gaatttcctt ggcccatcgc agtataattt
     2401 cgagtttgaa aaagaccaag aaaaaagaaa caccatcgaa gaaaagtaaa ctatcacatt
     2461 tcgtgtctgc tgcctcgcct catcgaatta ttggatgagg tcagttatgg cagtgaagca
     2521 gttaaatttc acttgtacct tcgtttttca ttttaattgt gtattgatcg ctcggaaaag
     2581 ttgtttgaaa caaactgaat ttgttttcgt tgaaaaagtt atatttgtta tacttggttt
     2641 tttattcaac attcaaaaaa acattcaaaa ttctctgttt ttcccacgcg ataaagatcc
     2701 acaaaccgac gcccttatag ctcagtggta gagcgttggt cttgtaaacc aaaggtccgt
     2761 agttcaatcc tgcgtggggg catttctttt tccattaaaa aaggctgaaa ttcgtttact
     2821 tttgtatatg aaagctagat gttttaatca aaattctcta gaaacatagt attacattcc
     2881 ctatcagtct tgcaattatg attggtaagt ttatctgaga agtattatta caaccgtgct
     2941 aatagcatga atacagtagt ggtacaaaac caatagcgct caaagaatat caaattatca
     3001 caagaatcag ataaggaagc gtaatttaat gacctcctgt tatttacttt tgcttaaatt
     3061 ttaaattctc atcacaagct cataaaaaat tattattttc gaaaagccgt caaaaatccc
     3121 aaaattcaaa aacggccaac ccccggtgcg actctgatta atcactgtct cctcccccgt
     3181 caccctcctt ttctttcacg tccttggtaa ttttcatatg tatgtttgct tgcgcacaca
     3241 tggcgaaaaa gacagtttca taaccagaaa gcgtacgcca atttcttaaa ctacttttcc
     3301 aaatgacgtt tttaagacat gagaagccag gaaaaacgcg gtaaagttgt tgcggtaatt
     3361 ctataccaaa cgtttttttt tttcgtttgt cctctggtta cttgtctacc gttcagtttt
     3421 tcatgtgatg tttaataatt tttctgaggt ttaaagtttt tcaatggttt tttttgttta
     3481 aaagtggact atactctgtg ggagatttgc tttaaaagat tcctatgggg tcacaatgac
     3541 cgaatatcat gatataaaaa ttcaaaaaaa attcaagatt ttatatgatt tttgggaatt
     3601 tggaaaaatc tcagttttcc cctaattcct atttgaatta ccgcctattg aactcgttcg
     3661 ttggagcgcg cttgaattat tttcattaat gtttttattg gttctcatta tttcactgtt
     3721 gttagtgaaa taatgagaac ataaaaatta atgaaaataa tgcaatcgcg ctccaacgaa
     3781 cgagttcaat tggcggtaat tcaaatagga attaggggaa aactgagatt tttcgaattt
     3841 tcaaaaaaat aatttaaaat ctagaaatgt ttgttgaatt ttttatcatg atattcggtc
     3901 attgtgaccc cataggcaag ttccgtatag gtgtgataag gtagcttcga gaaaacaatt
     3961 agactaaaat ctcatcgttt tgaattaatt tggttcatgt acagatcttt cattatatta
     4021 actacttttt atgctctttg cattactttc aaattctgtc attactccag aaggggattt
     4081 ttgcaaattt ctgaagattg tagtagcatt taagggtata gctcttccgc taaatttttg
     4141 cggataccta ctttcaaaaa aacgaaaaca tgtttcttgt aagctttaaa acctactcac
     4201 caacaaagtt atattttgtg tgtgtaccac atgtatgaaa atgtcatctt aatatgatgt
     4261 ccagtcaata gttttcctca gttttctagt ttcccccctc atctcttata tcgtctgtct
     4321 ttaccaactt tcctccgtct cgatacaatt gtccgacaac ttcaagttgt aattacaatg
     4381 tgttttgaaa gaaaaaagtg acaaaaaagt tgattaaatt cttgtttctg atctgatttc
     4441 ttccaacgaa caccgccgct tcttctacgt ggcgtctcag ccgctcgatt atgttacttt
     4501 tgtaatatgt tttcaattgc atttttagtt tccgtttttg ttttacccaa tgtgtgtccc
     4561 cgctgtgaaa atcgttttac aggcatccat ctttgatttc cgactctaat ttataaaatt
     4621 ccaaggttgg tccacttgtt catgtcacaa ttaaaaacaa tgatttttca ggtgcccgaa
     4681 atgtgagctG CTAGCcCCCG GGATTGGCCA AAGGACCCAA AGgtatgttt cgaatgatac
     4741 taacataaca tagaacattt tcagGAGGAC CCTTGAGGGT ACCGGTaatA TGAAACAATT
     4801 CTTCGAATTT TTAATAACAA CATTTTTGCT ACTCGGACTG GCCGCTGCAG ACGAGCACAT
     4861 TGTCTACTGG AACTCTACAA ATTCACTGTT CCGAAATCGG CAGCCAACGA TCGAAGTTCG
     4921 AATGGGAGAC GTTGTTCGAT TTGTGTGTCC GGACAATGAG GAGGGACGAA ACGATGGCGA
     4981 GTACCTGATT GTCTATGAAG TAACCGAGTT CGCGATGGAT GACTGTGCTC TGGAGTCACA
     5041 CTCGAGAGAA GTTATACGGT GTGCACCCGA AGGGACTGCA GAGAAGGTGC TCAGAACTCA
     5101 GCAGTTGAGT GGCGGAAGAC GGGAAGACTG GAAGAAGCAG AAAGTTCCGC CGAAGAATGT
     5161 GGCTCAGCTC ATCAGGCAGC TCAATCCTAT TCCGAATGGG AAAGAGTATC AACCAGGGCA
     5221 GACGTATTAT TATATGACAA CATCGACTGG AAAAGCGAAT GGCACCAACC ATCGGATGTA
     5281 CGGATTATGT GAATCTCAAA ACATGCGGCT CTCGATGAAA GTGTCTGCCA GTCAACCTCA
     5341 CCCAACTCGC CGAGCACCAA CTCGCCGACA GGAGGATTTT GTGACAACTG CGAGCGCCGA
     5401 ATTGATGGGC GGACAGGAGG ATGAAGATTC AGATAACGAC AATGCCCATC TGCTGCCGAG
     5461 GGACTTGGAA GGATCGACGA ATCCAAAGTT TCGAAGACCA TCGCAATTGG AGACGGCAGG
     5521 AGTTGAGAAT CAGCAATTTA TGAAGGTTGT CCAAATGGCT CAGGCTGGCA AAACTGGCAC
     5581 ATTTGAAAAC GAGAAAGAGG CGATCGCGCA GAAAAGTTCG GAAAAAGACG GATGGCATCC
     5641 GGTGAACGTG CAATATGTGG CTGATCTAAT GAATAATGCA TATCAGAATG CTGATGAGAG
     5701 GATTTCTTAT CAAAGGGATT TTGAAATTCA CGAGGAGAAT GATCTTGCTG TAAAATCCTT
     5761 GGAATATTCA TCATCTTCAA CTTCATTATC AACAAATTTT GCAATTTTAC TAGCTGTAAT
     5821 CTATGTTCTA TATTAAGAAT TCCAACTGAG CGCCGGTCGC TACCATTACC AACTTGTCTG
     5881 GTGTCAAAAA TAATAGGGGC CGCTGTCATC AGAgtaagtt taaactgagt tctactaact
     5941 aacgagtaat atttaaattt tcagCATCTC GCGCCCGTGC CTCTGACTTC TAAGTCCAAT
     6001 TACTCTTCAA CATCCCTACA TGCTCTTTCT CCCTGTGCTC CCACCCCCTA TTTTTGTTAT
     6061 TATCAAAAAA ACTTCTTCTT AATTTCTTTG TTTTTTAGCT TCTTTTAAGT CACCTCTAAC
     6121 AATGAAATTG TGTAGATTCA AAAATAGAAT TAATTCGTAA TAAAAAGTCG AAAAAAATTG
     6181 TGCTCCCTCC CCCCATTAAT AATAATTCTA TCCCAAAATC TACACAATGT TCTGTGTACA
     6241 CTTCTTATGT TTTTTTTACT TCTGATAAAT TTTTTTTGAA ACATCATAGA AAAAACCGCA
     6301 CACAAAATAC CTTATCATAT GTTACGTTTC AGTTTATGAC CGCAATTTTT ATTTCTTCGC
     6361 ACGTCTGGGC CTCTCATGAC GTCAAATCAT GCTCATCGTG AAAAAGTTTT GGAGTATTTT
     6421 TGGAATTTTT CAATCAAGTG AAAGTTTATG AAATTAATTT TCCTGCTTTT GCTTTTTGGG
     6481 GGTTTCCCCT ATTGTTTGTC AAGAGTTTCG AGGACGGCGT TTTTCTTGCT AAAATCACAA
     6541 GTATTGATGA GCACGATGCA AGAAAGATCG GAAGAAGGTT TGGGTTTGAG GCTCAGTGGA
     6601 AGGTGAGTAG AAGTTGATAA TTTGAAAGTG GAGTAGTGTC TATGGGGTTT TTGCCTTAAA
     6661 TGACAGAATA CATTCCCAAT ATACCAAACA TAACTGTTTC CTACTAGTCG GCCGTACGGG
     6721 CCCTTTCGTC TCGCGCGTTT CGGTGATGAC GGTGAAAACC TCTGACACAT GCAGCTCCCG
     6781 GAGACGGTCA CAGCTTGTCT GTAAGCGGAT GCCGGGAGCA GACAAGCCCG TCAGGGCGCG
     6841 TCAGCGGGTG TTGGCGGGTG TCGGGGCTGG CTTAACTATG CGGCATCAGA GCAGATTGTA
     6901 CTGAGAGTGC ACCATATGCG GTGTGAAATA CCGCACAGAT GCGTAAGGAG AAAATACCGC
     6961 ATCAGGCGGC CTTAAGGGCC TCGTGATACG CCTATTTTTA TAGGTTAATG TCATGATAAT
     7021 AATGGTTTCT TAGACGTCAG GTGGCACTTT TCGGGGAAAT GTGCGCGGAA CCCCTATTTG
     7081 TTTATTTTTC TAAATACATT CAAATATGTA TCCGCTCATG AGACAATAAC CCTGATAAAT
     7141 GCTTCAATAA TATTGAAAAA GGAAGAGTAT GAGTATTCAA CATTTCCGTG TCGCCCTTAT
     7201 TCCCTTTTTT GCGGCATTTT GCCTTCCTGT TTTTGCTCAC CCAGAAACGC TGGTGAAAGT
     7261 AAAAGATGCT GAAGATCAGT TGGGTGCACG AGTGGGTTAC ATCGAACTGG ATCTCAACAG
     7321 CGGTAAGATC CTTGAGAGTT TTCGCCCCGA AGAACGTTTT CCAATGATGA GCACTTTTAA
     7381 AGTTCTGCTA TGTGGCGCGG TATTATCCCG TATTGACGCC GGGCAAGAGC AACTCGGTCG
     7441 CCGCATACAC TATTCTCAGA ATGACTTGGT TGAGTACTCA CCAGTCACAG AAAAGCATCT
     7501 TACGGATGGC ATGACAGTAA GAGAATTATG CAGTGCTGCC ATAACCATGA GTGATAACAC
     7561 TGCGGCCAAC TTACTTCTGA CAACGATCGG AGGACCGAAG GAGCTAACCG CTTTTTTGCA
     7621 CAACATGGGG GATCATGTAA CTCGCCTTGA TCGTTGGGAA CCGGAGCTGA ATGAAGCCAT
     7681 ACCAAACGAC GAGCGTGACA CCACGATGCC TGTAGCAATG GCAACAACGT TGCGCAAACT
     7741 ATTAACTGGC GAACTACTTA CTCTAGCTTC CCGGCAACAA TTAATAGACT GGATGGAGGC
     7801 GGATAAAGTT GCAGGACCAC TTCTGCGCTC GGCCCTTCCG GCTGGCTGGT TTATTGCTGA
     7861 TAAATCTGGA GCCGGTGAGC GTGGGTCTCG CGGTATCATT GCAGCACTGG GGCCAGATGG
     7921 TAAGCCCTCC CGTATCGTAG TTATCTACAC GACGGGGAGT CAGGCAACTA TGGATGAACG
     7981 AAATAGACAG ATCGCTGAGA TAGGTGCCTC ACTGATTAAG CATTGGTAAC TGTCAGACCA
     8041 AGTTTACTCA TATATACTTT AGATTGATTT AAAACTTCAT TTTTAATTTA AAAGGATCTA
     8101 GGTGAAGATC CTTTTTGATA ATCTCATGAC CAAAATCCCT TAACGTGAGT TTTCGTTCCA
     8161 CTGAGCGTCA GACCCCGTAG AAAAGATCAA AGGATCTTCT TGAGATCCTT TTTTTCTGCG
     8221 CGTAATCTGC TGCTTGCAAA CAAAAAAACC ACCGCTACCA GCGGTGGTTT GTTTGCCGGA
     8281 TCAAGAGCTA CCAACTCTTT TTCCGAAGGT AACTGGCTTC AGCAGAGCGC AGATACCAAA
     8341 TACTGTCCTT CTAGTGTAGC CGTAGTTAGG CCACCACTTC AAGAACTCTG TAGCACCGCC
     8401 TACATACCTC GCTCTGCTAA TCCTGTTACC AGTGGCTGCT GCCAGTGGCG ATAAGTCGTG
     8461 TCTTACCGGG TTGGACTCAA GACGATAGTT ACCGGATAAG GCGCAGCGGT CGGGCTGAAC
     8521 GGGGGGTTCG TGCACACAGC CCAGCTTGGA GCGAACGACC TACACCGAAC TGAGATACCT
     8581 ACAGCGTGAG CATTGAGAAA GCGCCACGCT TCCCGAAGGG AGAAAGGCGG ACAGGTATCC
     8641 GGTAAGCGGC AGGGTCGGAA CAGGAGAGCG CACGAGGGAG CTTCCAGGGG GAAACGCCTG
     8701 GTATCTTTAT AGTCCTGTCG GGTTTCGCCA CCTCTGACTT GAGCGTCGAT TTTTGTGATG
     8761 CTCGTCAGGG GGGCGGAGCC TATGGAAAAA CGCCAGCAAC GCGGCCTTTT TACGGTTCCT
     8821 GGCCTTTTGC TGGCCTTTTG CTCACATGTT CTTTCCTGCG TTATCCCCTG ATTCTGTGGA
     8881 TAACCGTATT ACCGCCTTTG AGTGAGCTGA TACCGCTCGC CGCAGCCGAA CGACCGAGCG
     8941 CAGCGAGTCA GTGAGCGAGG AAGCGGAAGA GCGCCCAATA CGCAAACCGC CTCTCCCCGC
     9001 GCGTTGGCCG ATTCATTAAT GCAGCTGGCA CGACAGGTTT CCCGACTGGA AAGCGGGCAG
     9061 TGAGCGCAAC GCAATTAATG TGAGTTAGCT CACTCATTAG GCACCCCAGG CTTTACACTT
     9121 TATGCTTCCG GCTCGTATGT TGTGTGGAAT TGTGAGCGGA TAACAATTTC ACACAGGAAA
     9181 CAGCTATGAC CATGATTACG CCAAGCTgta agtttaaaca tgatcttact aactaactat
     9241 tctcatttaa attttcagAG CTTAAAAATG GCTGAAATCA CTCACAACGA TGGATACGCT
     9301 AACAACTTGG AAATGAAAT    
//
