# Supplementary material for: VAB-8/KIF26, LIN-17/Frizzled, and EFN-4/Ephrin control distinct stages of posterior neuroblast migration downstream of the MAB-5/Hox transcription factor in Caenorhabditis elegans
Source: PLoS Genet. 2025 Oct 10;21(10):e1011906. doi: 10.1371/journal.pgen.1011906 (PMC12533845; doi:10.1371/journal.pgen.1011906)
Supplement: S2 File — (GB) [file pgen.1011906.s002.gb]

LOCUS       pEL1177_egl_17_v       12173 bp    DNA        linear       22-MAY-2025
DEFINITION  .
ACCESSION   
VERSION     
SOURCE      .
  ORGANISM  .
COMMENT     >Lundquist_S3F_1_pEL1177     coverage: 72.2x
COMMENT     
COMMENT     ApEinfo:methylated:1
FEATURES             Location/Qualifiers
     misc_feature    27..4515
                     /locus_tag="egl-17 promoter"
                     /label="egl-17 promoter"
                     /ApEinfo_label="egl-17 promoter"
                     /ApEinfo_fwdcolor="#ff9300"
                     /ApEinfo_revcolor="#ff9300"
                     /ApEinfo_graphicformat="arrow_data {{0 1 2 0 0 -1} {} 0}
                     width 5 offset 0"
     primer_bind     12028..12048
                     /locus_tag="M13-rev"
                     /label="M13-rev"
                     /ApEinfo_label="M13-rev"
                     /ApEinfo_fwdcolor="cyan"
                     /ApEinfo_revcolor="green"
                     /ApEinfo_graphicformat="arrow_data {{0 1 2 0 0 -1} {} 0}
                     width 5 offset 0"
     rep_origin      10978..11660
                     /locus_tag="ColE1 origin"
                     /label="ColE1 origin"
                     /ApEinfo_label="ColE1 origin"
                     /ApEinfo_fwdcolor="gray50"
                     /ApEinfo_revcolor="gray50"
                     /ApEinfo_graphicformat="arrow_data {{0 1 2 0 0 -1} {} 0}
                     width 5 offset 0"
     misc_binding    12000..12022
                     /locus_tag="LacO"
                     /label="LacO"
                     /ApEinfo_label="LacO"
                     /ApEinfo_fwdcolor="#6495ed"
                     /ApEinfo_revcolor="#6495ed"
                     /ApEinfo_graphicformat="arrow_data {{0 1 2 0 0 -1} {} 0}
                     width 5 offset 0"
     CDS             10221..10880
                     /locus_tag="AmpR"
                     /label="AmpR"
                     /ApEinfo_label="AmpR"
                     /ApEinfo_fwdcolor="yellow"
                     /ApEinfo_revcolor="yellow"
                     /ApEinfo_graphicformat="arrow_data {{0 1 2 0 0 -1} {} 0}
                     width 5 offset 0"
     misc_feature    4607..7804
                     /locus_tag="vab-8A orf"
                     /label="vab-8A orf"
                     /ApEinfo_label="vab-8A orf"
                     /ApEinfo_fwdcolor="cyan"
                     /ApEinfo_revcolor="cyan"
                     /ApEinfo_graphicformat="arrow_data {{0 1 2 0 0 -1} {} 0}
                     width 5 offset 0"
     CDS             join(7820..7990,8042..8195,8247..8410,8462..8686)
                     /locus_tag="GFP(65C)"
                     /label="GFP(65C)"
                     /ApEinfo_label="GFP(65C)"
                     /ApEinfo_fwdcolor="green"
                     /ApEinfo_revcolor="green"
                     /ApEinfo_graphicformat="arrow_data {{0 1 2 0 0 -1} {} 0}
                     width 5 offset 0"
ORIGIN
        1 AAGCTTGCAT GCCTGCAGGG GTCGACCATC GGCAGCGTCG GAAAATTTCC ACAGTTGGCT
       61 AATTTTGCCG GAAATACAAT AGTTATCAGG AAATCAGATG GATGTTTACT GCCAACTGGG
      121 ATTCTTCCGT TCTATGGAAC ACTCATCACA ATGGCATCTC AATCAAAATG GGATCAAGCA
      181 ATACGACTAT GCAGAAGTAT TGGAGTGAGT GAATGTTTTG AAAATGTAGA TATGTCAAAT
      241 TCATTCAAAA TGCCGCACGG CGCATCTCAC GTCTTTTGTG TAGTGCGTTT GGAATCAATA
      301 AAATATCATT CCTTTTATAC AAAACAGTGA CCGTTTGTTG ACTATGTCCA AAATGGGCGT
      361 AGCCGAACAT CGTGGCGAGA CCCTTCGTGG TGATACCCAT TGTGGCGAGA TCCGTCGTGA
      421 TGAGACTCAT CGTGATAAGA CTAAAAAATA TTGACAAAAA ATTCAAATTT TTTGAGAAAA
      481 CAAATTTTTG TGGAAATCTC AAATTTTCTA AGCATTTTTT GGTGGAAAAT TCAAATTATC
      541 TGAGAAAAAA AGATTTGGCG AGAAATTCAA ATTATCTGAG AAAAAATGGC GGGAAATTCA
      601 ACTTTTCTGA GAAAAGTTTT TTGGCGGAAC TATAAAATCC ATGAAATAGT TAGCGGGATT
      661 AATTTTGGGT GTAATGTATA AACGTGTTGC TATAAATGAC CTATTTATCA AAATTGAGAA
      721 TGACACAATG TGGGCGACTT TTGCTGGATT AGCTGTTCTC CACAAAAATA TGATCGTTAT
      781 GGAAATTGCC TATGCAGCAT TGGAGGATGA TGAAAAAGTT TCCCTGATCA ACGAAATCAA
      841 AGACAAAACC GATAAAGAGA CTCGTCAAGC TATGCAAGTG GTATTAACTG GAAAGCTCGC
      901 AGATGCTGAT GTCTTGCTAG AAAGAAGTGG ACTAAGCTTT CGCTCGCTTA TGTTGAATAT
      961 ACAAATGTTC AAGTGGAAAA GGCAATTCAT AATCAAATGT TTTTTTTTTA ACTTGAATAC
     1021 TTTCAGAGCA CTCGAACTTG GCTTGAAAAA TAAACAGTGG CTCGAAATTG TAATGGGATA
     1081 TCGTGAGAAA TACTTGAAGA ACTGTGGACA AAAAGAGACA GACCCTCTTT TTTTAAAGCA
     1141 CATGTCAGAG GTAAACCAAC TTGTGAAAGA CAAAACATCA AAAACTTTTT TGAAAATTTC
     1201 AATTTACAAT ACATATTATT TCCAGATACA TTTTATTTTG AATATGAATA GCTTATTTTT
     1261 CAGGTCGAAA TCGACTGGGT GCATATACGA GAGCTGATTG CCGCGGAAAA AGCTAAAGGA
     1321 AACAATTGAC TCCATTTTTG TATTTGTTTG ATGTACCCAT TCGAATTGTT ATAATTTACT
     1381 CAAAAAATTT CTAATTTCAA GACAGCAGGG CAGAAGCTAG AAAAAATTGC TCCGAGTTCG
     1441 AGCACTTGGG GCGATCGAAA TTTTTTGAAA ATATCATCAA ATGAAAGTAG GACTTATCGC
     1501 CACCCCTGAT ATATAATGAG GACACGATTT CTGAAAGCTC TGAGTAGTTT TGAAAATTTT
     1561 AAAAATGTTT TTCAATTTTC CAAAAGCTCC GGAACAAGGA TGTCATCACG GTAGCATAGT
     1621 GTTAATGAAA CAAAAAATCA ACAAATAAGA ACACTTTTTT CCAGATGTAA ATTTTACACA
     1681 TTTTTCTCCA TCTTACGGTT ATATTCCTTT CTAACAATTT TCCTAACAAT GGTCCATATA
     1741 TCTTTTGGTA GCCGGAGAGA AAAACTACTA GCGGCATTGA CAAAACAGTT TTTATCTATA
     1801 CAATAAATCT GGGCTGGGAA TAAATTCGGC ACCTCACTCT TCCTAAAGAA TTATCTTTTA
     1861 AAGTACAGCT GTTTTTTATT TCAGACAAAT GTCTTAAATA TATAACTGAT CTTAAATAAA
     1921 TTGAATACTC TTGTTTCTAT CAATTGTGAT CAGGATGTTT CTCAAACAGT CAGTCATCAT
     1981 TTCTAAGTTA ATCAAGAAAA TTCCAAAAGG GATTATAACA TTTCTTGCGC CGTTTTCTTT
     2041 CTTGATCCCC CCGAAATCAC TGGAAGGCAC TATGATTCAA CTAACATTTT TCTTTCTTTC
     2101 CTGCAGTACA TTCAATTTGA AATACAATTA ACTTCACATT TTATTATACA ATTTTGTTTT
     2161 TTGAATACGG GGAGCGCTTT GCCGAAAAAA GTTTATAGCC GCTTTTTTTT TCAAAAATTG
     2221 ATAAAAACTT GTCATTCTAT TATATCACAC ATTTCAACTG ACAACAAATC CCCTGAGACT
     2281 TCAAGATTTA ATGAATACAT CCAACCATCA AATCAATAAA TTACACCTTT CATATTCACT
     2341 TTTTCTAGAA CAATTAGTTC CTTACATTCA GAATTTCCTT GGCCCGTCGC AGTATAATTT
     2401 CGAGTTTGAA AAAGACCAAG AAAAAAGAAA CACCATCGAA GAAAAGTAAA CTATCACATT
     2461 TCGTGTCTGC TGCCTCGCCT CATCGAATTA TTGGATGAGG TCAGTTATGG CAGTGAAGCA
     2521 GTTAAATTTC ACTTGTACCT TCGTTTTTCA TTTTAATTGT GTATTGATCG CTCGGAAAAG
     2581 TTGTTTGAAA CAAACTGAAT TTGTTTTCGT TGAAAAAGTT ATATTTGTTA TACTTGGTTT
     2641 TTTATTCAAC ATTCAAAAAA ACATTCAAAA TTCTCTGTTT TTCCCACGCG ATAAAGATCC
     2701 ACAAACCGAC GCCCTTATAG CTCAGTGGTA GAGCGTTGGT CTTGTAAACC AAAGGTCCGT
     2761 AGTTCAATCC TGCGTGGGGG CATTTCTTTT TCCATTAAAA AAGGCTGAAA TTCGTTTACT
     2821 TTTGTATATG AAAGCTAGAT GTTTTAATCA AAATTCTCTA GAAACATAGT ATTACATTCC
     2881 CTATCAGTCT TGCAATTATG ATTGGTAAGT TTATCTGAGA AGTATTATTA CAACCGTGCT
     2941 AATAGCATGA ATACAGTAGT GGTACAAAAC CAATAGCGCT CAAAGAATAT CAAATTATCA
     3001 CAAGAATCAG ATAAGGAAGC GTAATTTAAT GACCTCCTGT TATTTACTTT TGCTTAAATT
     3061 TTAAATTCTC ATCACAAGCT CATAAAAAAT TATTATTTTC GAAAAGCCGT CAAAAATCCC
     3121 AAAATTCAAA AACGGCCAAC CCCCGGTGCG ACTCTGATTA ATCACTGTCT CCTCCCCCGT
     3181 CACCCTCCTT TTCTTTCACG TCCTTGGTAA TTTTCATATG TATGTTTGCT TGCGCACACA
     3241 TGGCGAAAAA GACAGTTTCA TAACCAGAAA GCGTACGCCA ATTTCTTAAA CTACTTTTCC
     3301 AAATGACGTT TTTAAGACAT GAGAAGCCAG GAAAAACGCG GTAAAGTTGT TGCGGTAATT
     3361 CTATACCAAA CGTTTTTTTT TTTCGTTTGT CCTCTGGTTA CTTGTCTACC GTTCAGTTTT
     3421 TCATGTGATG TTTAATAATT TTTCTGAGGT TTAAAGTTTT TCAATGGTTT TTTTTGTTTA
     3481 AAAGTGGACT ATACTCTGTG GGAGATTTGC TTTAAAAGAT TCCTATGGGG TCACAATGAC
     3541 CGAATATCAT GATATAAAAA TTCAAAAAAA ATTCAAGATT TTATATGATT TTTGGGAATT
     3601 TGGAAAAATC TCAGTTTTCC CCTAATTCAA ATAGGAATTA GGGGAAAACT GAGATTTTTC
     3661 GAATTTTCAA AAAAATAATT TAAAATCTAG AAATGTTTGT TGAATTTTTT ATCATGATAT
     3721 TCGGTCATTG TGACCCCATA GGCAAGTTCC GTATAGGTGT GATAAGGTAG CTTCGAGAAA
     3781 ACAATTAGAC TAAAATCTCA TCGTTTTGAA TTAATTTGGT TCATGTACAG ATCTTTCATT
     3841 ATATTAACTA CTTTTTATGC TCTTTGCATT ACTTTCAAAT TCTGTCATTA CTCCAGAAGG
     3901 GGATTTTTGC AAATTTCTGA AGATTGTAGT AGCATTTAAG GGTATAGCTC TTCCGCTAAA
     3961 TTTTTGCGGA TACCTACTTT CAAAAAAACG AAAACATGTT TCTTGTAAGC TTTAAAACCT
     4021 ACTCACCAAC AAAGTTATAT TTTGTGTGTG TACCACATGT ATGAAAATGT CATCTTAATA
     4081 TGATGTCCAG TCAATAGTTT TCCTCAGTTT TCTAGTTTCC CCCCTCATCT CTTATATCGT
     4141 CTGTCTTTAC CAACTTTCCT CCGTCTCGAT ACAATTGTCC GACAACTTCA AGTTGTAATT
     4201 ACAATGTGTT TTGAAAGAAA AAAGTGACAA AAAAGTTGAT TAAATTCTTG TTTCTGATCT
     4261 GATTTCTTCC AACGAACACC GCCGCTTCTT CTACGTGGCG TCTCAGCCGC TCGATTATGT
     4321 TACTTTTGTA ATATGTTTTC AATTGCATTT TTAGTTTCCG TTTTTGTTTT ACCCAATGTG
     4381 TGTCCCCGCT GTGAAAATCG TTTTACAGGC ATCCATCTTT GATTTCCGAC TCTAATTTAT
     4441 AAAATTCCAA GGTTGGTCCA CTTGTTCATG TCACAATTAA AAACAATGAT TTTTCAGGTG
     4501 CCCGAAATGT GAGCTGCTAG CCCCCGGGAT TGGCCAAAGG ACCCAAAGGT ATGTTTCGAA
     4561 TGATACTAAC ATAACATAGA ACATTTTCAG GAGGACCCTT GAGGGTATGG AGGCATGCAG
     4621 CAGTAAGACC TCGCTGCTTC TTCATTCGCC GTTGCGAACG ATTCCGAAAC TTCGACTATG
     4681 TGCCAGTATA AGCAGTGAAG ATGTTGCACA TGGTCGGTGC AGTCTCACTG ATCAACACTT
     4741 GCAAATCGAA GGAAAGAACT ATTCGAAAAC GACATTTGAT CATATCTTTA GAACAGATGC
     4801 TACACAGGAT GATATGTATA CGGCATTTCT ATCGGATACA ATAAATTCAG TATTCGCTGG
     4861 AAATGATGCA ACAGTTTTAG CAATGGGAGC TAAAACTAAT GGAAAAGACG AACGTCTCTA
     4921 CGGGAACAGC GTTTCAAGAA ACGGGTTGGT TCAAATGGCC ATCACTCAAT TAATGAATGC
     4981 CCTTGATGAT AACAAAGATT CGGAAGAACG AATACAAGTT CGAATGTCTG CAATTATGGT
     5041 GTCACAAAAT GAATCTTCAA TAGTCGATTT GTTAAGTCCA TTCAATCCAG ATCCACGTCA
     5101 CCGAGTGGTT AAAATAGTGG ATGATGCTCG AACAGGAGTA TTTATCGATA ATGAGAGTGA
     5161 AATTCGTGTC GAGACCATTG ATCAGGCATT ATTTTATTTG AATACTGCAG TGGATCATCG
     5221 AATGATTCAA GACGAGCATA CCCATCGAAC AAGCCACGTG TTCATATCAC TAAGCTTGTA
     5281 TTCGTATAAA ATGGGTGACA AAATGCAAGG AGGACGTCGT CGACTTTGTT TCTTGGATAT
     5341 GGGAATTGGT GAGAGAAATT CAACAAATGG AGGAATGACA ATGCCAGCAT TAGGGAGTAT
     5401 TCTTTTGGCA ATGGTTCAAA GAAATAAACA TATTCCATCA AGGGACTCGT CAGTGTGTCA
     5461 ACTCATCCGA TGTGCATTGA GTACGTCAAG ATTCACGACG TTCGTTTTTT CATTTGGTGC
     5521 CAAGAGTGAC GATAACGAGA ACATTGCACA TTTGGCTTGT AAAATCGCAA GGACTCGAGC
     5581 AAAGAGTATG GTTGGACATG GAAGGAAGTC ATCAGGGACA ATGTCAACTG GAACAATGGA
     5641 ATCAAATTCT TCATCATGTG GAACAACTAC AATCACACCG GGAGGCACTC CTAGAACACA
     5701 ACGAAGATTT GAATTAGAAT CCGGATCAGA GCTAAGTGCA GCTGAAACTG TGATATTCTT
     5761 GGGTCCGAAT TCCTCAAGAA CAGCATCACC AGCTTCCACA ACAATGCCAT TTACACCTAC
     5821 ATCGATACGA CCTCTTCATC GAACGACACG AAATCACAGC GGAGTCGAGG CGTTGAGCAA
     5881 GCCGTTGAGT GTTGAGACAA AGAGCTCTCC AACACACAAC TGCCACGACG GTTGTATTCA
     5941 TTCAATCCCT CCCATGCTCC GTGGACACAC GCCATTCCTC TCTGCATCAC TGAAACTGTA
     6001 CGACGAGTTG TGCTCTCCGC CAAGTTCATC TCGAGCATCT CCAGCTCCTC CAGCAGCGTT
     6061 CGGTGGTAAA ACTTCAGAGA AACGCGAAGA CTTTGGTATC ATGATTGCCC AACCAAGTAT
     6121 TCCTCTAATG AAAGCTAAAT CTAAGTATAA CTTGGACGAT GGTAAAATGA AACAAATAAT
     6181 GCAATGGATG GAAACATCAG AAGCACCTCC GATCCTCTTT TCATCTCCTT GCTATGAGAA
     6241 TTCAGCCACA AGTGTTGAAG AACTCCGTGA ATGTGTTGGA ATTCTTTCTC ATCCTTTAGA
     6301 AGATATTATT GAACAGGAAG AAGAATCAAT GCGAACTTCA ACAGCAACAA CAGGCGGGTC
     6361 TAAAAAAGAT CATCCTCTTC GAATTTTGAG CAAACAGGAT CTAAACGTAG AACCAGAGAT
     6421 AAAAGATAAA CAAGAAGAAA ACGAACTGGA ACTCGTGATG GCTGCTTCTC TATCTTCAAT
     6481 GCGTTCTCAT GATATTCTAG CAAAGTTGGA AGCGATGCGA AACGCCCAAA ATGGAAACTC
     6541 TGTTCAAAAT ATTGGAAATT CTCAATCAAA TACTGATATG GATGTTTCTG AAATGGATGT
     6601 TTACCGGAGA GCAAGCCATT TGGAAGAATA TGCAATGCAA AGAGTTCGAG AAATTGAGGA
     6661 AAATAAATTG AAGAATAAGA AGAAAATTAA ATTAGGATTG AACTGTTGTC AGCAGCAAAG
     6721 CATGATTTCA TCGGGCAGTA CTGTTGTTGA TTGGAGCCAA ATTGAACGAA AAAAAGAAAA
     6781 AGAGCGAGAA GTTCATGAAG AAGAAATGCG AAAAGAAATG TTAAGAGAAC GGCGAGCGAA
     6841 ACTAAAAATC ACCGAACTTG AAATCAAACG AGAACGTAAT TTAATTGACA AAGAACTTGA
     6901 TGATAAAAAG GGAATTGCCA ATTCAATTGC ACGTCAACTC CAACACTTCT CTCTATCACC
     6961 ATGTCGTGGA GGACGTACTC ATCGATCAGT GTCCACACAT CGAATTGATC CACCAAATGC
     7021 TTCTCTTCCT TCTACTCCAA CTATGTCACA TAAAAAGGTT ATCGGAGGAA GTTTAGCTAA
     7081 ACTCTCAGCG TCAGGAGCAT CTGGATCTAC TGGAGCTCCA CCATCTCCTG CTCTTGGGTA
     7141 CCATCAGAGC TTACCAAGAC ACTCGAAACT TCCAACATCA GTCAATGGGC GACGTGCTTC
     7201 TGCAGAAAGA GAAAGAAAAT CAAATAAGGC CTCAAGAAAT TCCTGTTCCA AAGAAAGAAA
     7261 GATCAGTGGA AGTAAAGAAG AACTCCAATG GAGAAGTCCT TATGCTCAAA TGACGTCACC
     7321 GAAATCATAT GGTGGACCTG GTACCTCATC ATCAGGAAGA GGGTCTAGTG CCCCTGGCTC
     7381 TGATTTTGAA ACTCCAGTGG TTTCTACAAC TGAAAAATCT GCAAATGGAA CAATTCCGAG
     7441 ATCGAAGAGA CAAAGCTATT CGGCTTCATC TGGATACGAG TCAGCAAATG ATTATCATAT
     7501 TTATTCAACG ACAAACAAGA AACCTCACAT TCTTGACAAA AAACGAAACG AAGAAAAACT
     7561 TTCACTTGTA CGGCAGGCCG ATGAGATTCG TCATCGACAG TGGCAACTGA AAAAAGAACT
     7621 CGAAGAAGCG AAAAGAGCTA TTGGACAGGA AGATGATGCA AAAATGATCG CGAATTCAAG
     7681 TGACCAGAGA CTAAACGGGT TAAGTCGAAC GACAATGATT GATGCGATGC TTCAAGAAAA
     7741 TCGAATTCTT GAGAAGCGGC TAGTTGCATG TCGAAATCAT TCAATGCTGG TTACCACTTT
     7801 CATTGGACCG GTAGAAAAAA TGAGTAAAGG AGAAGAACTT TTCACTGGAG TTGTCCCAAT
     7861 TCTTGTTGAA TTAGATGGTG ATGTTAATGG GCACAAATTT TCTGTCAGTG GAGAGGGTGA
     7921 AGGTGATGCA ACATACGGAA AACTTACCCT TAAATTTATT TGCACTACTG GAAAACTACC
     7981 TGTTCCATGG GTAAGTTTAA ACATATATAT ACTAACTAAC CCTGATTATT TAAATTTTCA
     8041 GCCAACACTT GTCACTACTT TCTGTTATGG TGTTCAATGC TTCTCGAGAT ACCCAGATCA
     8101 TATGAAACGG CATGACTTTT TCAAGAGTGC CATGCCCGAA GGTTATGTAC AGGAAAGAAC
     8161 TATATTTTTC AAAGATGACG GGAACTACAA GACACGTAAG TTTAAACAGT TCGGTACTAA
     8221 CTAACCATAC ATATTTAAAT TTTCAGGTGC TGAAGTCAAG TTTGAAGGTG ATACCCTTGT
     8281 TAATAGAATC GAGTTAAAAG GTATTGATTT TAAAGAAGAT GGAAACATTC TTGGACACAA
     8341 ATTGGAATAC AACTATAACT CACACAATGT ATACATCATG GCAGACAAAC AAAAGAATGG
     8401 AATCAAAGTT GTAAGTTTAA ACATGATTTT ACTAACTAAC TAATCTGATT TAAATTTTCA
     8461 GAACTTCAAA ATTAGACACA ACATTGAAGA TGGAAGCGTT CAACTAGCAG ACCATTATCA
     8521 ACAAAATACT CCAATTGGCG ATGGCCCTGT CCTTTTACCA GACAACCATT ACCTGTCCAC
     8581 ACAATCTGCC CTTTCGAAAG ATCCCAACGA AAAGAGAGAC CACATGGTCC TTCTTGAGTT
     8641 TGTAACAGCT GCTGGGATTA CACATGGCAT GGATGAACTA TACAAATAGC ATTCGTAGAA
     8701 TTCCAACTGA GCGCCGGTCG CTACCATTAC CAACTTGTCT GGTGTCAAAA ATAATAGGGG
     8761 CCGCTGTCAT CAGAGTAAGT TTAAACTGAG TTCTACTAAC TAACGAGTAA TATTTAAATT
     8821 TTCAGCATCT CGCGCCCGTG CCTCTGACTT CTAAGTCCAA TTACTCTTCA ACATCCCTAC
     8881 ATGCTCTTTC TCCCTGTGCT CCCACCCCCT ATTTTTGTTA TTATCAAAAA ACTTCTCTTA
     8941 ATTTCTTTGT TTTTTAGCTT CTTTTAAGTC ACCTCTAACA ATGAAATTGT GTAGATTCAA
     9001 AAATAGAATT AATTCGTAAT AAAAAGTCGA AAAAAATTGT GCTCCCTCCC CCCATTAATA
     9061 ATAATTCTAT CCCAAAATCT ACACAATGTT CTGTGTACAC TTCTTATGTT TTTTACTTCT
     9121 GATAAATTTT TTTGAAACAT CATAGAAAAA ACCGCACACA AAATACCTTA TCATATGTTA
     9181 CGTTTCAGTT TATGACCGCA ATTTTTATTT CTTCGCACGT CTGGGCCTCT CATGACGTCA
     9241 AATCATGCTC ATCGTGAAAA AGTTTTGGAG TATTTTTGGA ATTTTTCAAT CAAGTGAAAG
     9301 TTTATGAAAT TAATTTTCCT GCTTTTGCTT TTTGGGGTTT CCCCTATTGT TTGTCAAGAT
     9361 TTCGAGGACG GCGTTTTTCT TGCTAAAATC ACAAGTATTG ATGAGCACGA TGCAAGAAAG
     9421 ATCGGAAGAA GGTTTGGGTT TGAGGCTCAG TGGAAGGTGA GTAGAAGTTG ATAATTTGAA
     9481 AGTGGAGTAG TGTCTATGGG GTTTTTGCCT TAAATGACAG AATACATTCC CAATATACCA
     9541 AACATAACTG TTTCCTACTA GTCGGCCGTA CGGGCCCTTT CGTCTCGCGC GTTTCGGTGA
     9601 TGACGGTGAA AACCTCTGAC ACATGCAGCT CCCGGAGACG GTCACAGCTT GTCTGTAAGC
     9661 GGATGCCGGG AGCAGACAAG CCCGTCAGGG CGCGTCAGCG GGTGTTGGCG GGTGTCGGGG
     9721 CTGGCTTAAC TATGCGGCAT CAGAGCAGAT TGTACTGAGA GTGCACCATA TGCGGTGTGA
     9781 AATACCGCAC AGATGCGTAA GGAGAAAATA CCGCATCAGG CGGCCTTAAG GGCCTCGTGA
     9841 TACGCCTATT TTTATAGGTT AATGTCATGA TAATAATGGT TTCTTAGACG TCAGGTGGCA
     9901 CTTTTCGGGG AAATGTGCGC GGAACCCCTA TTTGTTTATT TTTCTAAATA CATTCAAATA
     9961 TGTATCCGCT CATGAGACAA TAACCCTGAT AAATGCTTCA ATAATATTGA AAAAGGAAGA
    10021 GTATGAGTAT TCAACATTTC CGTGTCGCCC TTATTCCCTT TTTTGCGGCA TTTTGCCTTC
    10081 CTGTTTTTGC TCACCCAGAA ACGCTGGTGA AAGTAAAAGA TGCTGAAGAT CAGTTGGGTG
    10141 CACGAGTGGG TTACATCGAA CTGGATCTCA ACAGCGGTAA GATCCTTGAG AGTTTTCGCC
    10201 CCGAAGAACG TTTTCCAATG ATGAGCACTT TTAAAGTTCT GCTATGTGGC GCGGTATTAT
    10261 CCCGTATTGA CGCCGGGCAA GAGCAACTCG GTCGCCGCAT ACACTATTCT CAGAATGACT
    10321 TGGTTGAGTA CTCACCAGTC ACAGAAAAGC ATCTTACGGA TGGCATGACA GTAAGAGAAT
    10381 TATGCAGTGC TGCCATAACC ATGAGTGATA ACACTGCGGC CAACTTACTT CTGACAACGA
    10441 TCGGAGGACC GAAGGAGCTA ACCGCTTTTT TGCACAACAT GGGGGATCAT GTAACTCGCC
    10501 TTGATCGTTG GGAACCGGAG CTGAATGAAG CCATACCAAA CGACGAGCGT GACACCACGA
    10561 TGCCTGTAGC AATGGCAACA ACGTTGCGCA AACTATTAAC TGGCGAACTA CTTACTCTAG
    10621 CTTCCCGGCA ACAATTAATA GACTGGATGG AGGCGGATAA AGTTGCAGGA CCACTTCTGC
    10681 GCTCGGCCCT TCCGGCTGGC TGGTTTATTG CTGATAAATC TGGAGCCGGT GAGCGTGGGT
    10741 CTCGCGGTAT CATTGCAGCA CTGGGGCCAG ATGGTAAGCC CTCCCGTATC GTAGTTATCT
    10801 ACACGACGGG GAGTCAGGCA ACTATGGATG AACGAAATAG ACAGATCGCT GAGATAGGTG
    10861 CCTCACTGAT TAAGCATTGG TAACTGTCAG ACCAAGTTTA CTCATATATA CTTTAGATTG
    10921 ATTTAAAACT TCATTTTTAA TTTAAAAGGA TCTAGGTGAA GATCCTTTTT GATAATCTCA
    10981 TGACCAAAAT CCCTTAACGT GAGTTTTCGT TCCACTGAGC GTCAGACCCC GTAGAAAAGA
    11041 TCAAAGGATC TTCTTGAGAT CCTTTTTTTC TGCGCGTAAT CTGCTGCTTG CAAACAAAAA
    11101 AACCACCGCT ACCAGCGGTG GTTTGTTTGC CGGATCAAGA GCTACCAACT CTTTTTCCGA
    11161 AGGTAACTGG CTTCAGCAGA GCGCAGATAC CAAATACTGT TCTTCTAGTG TAGCCGTAGT
    11221 TAGGCCACCA CTTCAAGAAC TCTGTAGCAC CGCCTACATA CCTCGCTCTG CTAATCCTGT
    11281 TACCAGTGGC TGCTGCCAGT GGCGATAAGT CGTGTCTTAC CGGGTTGGAC TCAAGACGAT
    11341 AGTTACCGGA TAAGGCGCAG CGGTCGGGCT GAACGGGGGG TTCGTGCACA CAGCCCAGCT
    11401 TGGAGCGAAC GACCTACACC GAACTGAGAT ACCTACAGCG TGAGCTATGA GAAAGCGCCA
    11461 CGCTTCCCGA AGGGAGAAAG GCGGACAGGT ATCCGGTAAG CGGCAGGGTC GGAACAGGAG
    11521 AGCGCACGAG GGAGCTTCCA GGGGGAAACG CCTGGTATCT TTATAGTCCT GTCGGGTTTC
    11581 GCCACCTCTG ACTTGAGCGT CGATTTTTGT GATGCTCGTC AGGGGGGCGG AGCCTATGGA
    11641 AAAACGCCAG CAACGCGGCC TTTTTACGGT TCCTGGCCTT TTGCTGGCCT TTTGCTCACA
    11701 TGTTCTTTCC TGCGTTATCC CCTGATTCTG TGGATAACCG TATTACCGCC TTTGAGTGAG
    11761 CTGATACCGC TCGCCGCAGC CGAACGACCG AGCGCAGCGA GTCAGTGAGC GAGGAAGCGG
    11821 AAGAGCGCCC AATACGCAAA CCGCCTCTCC CCGCGCGTTG GCCGATTCAT TAATGCAGCT
    11881 GGCACGACAG GTTTCCCGAC TGGAAAGCGG GCAGTGAGCG CAACGCAATT AATGTGAGTT
    11941 AGCTCACTCA TTAGGCACCC CAGGCTTTAC ACTTTATGCT TCCGGCTCGT ATGTTGTGTG
    12001 GAATTGTGAG CGGATAACAA TTTCACACAG GAAACAGCTA TGACCATGAT TACGCCAAGC
    12061 TGTAAGTTTA AACATGATCT TACTAACTAA CTATTCTCAT TTAAATTTTC AGAGCTTAAA
    12121 AATGGCTGAA ATCACTCACA ACGATGGATA CGCTAACAAC TTGGAAATGA AAT
//
