# Supplementary material for: VAB-8/KIF26, LIN-17/Frizzled, and EFN-4/Ephrin control distinct stages of posterior neuroblast migration downstream of the MAB-5/Hox transcription factor in Caenorhabditis elegans
Source: PLoS Genet. 2025 Oct 10;21(10):e1011906. doi: 10.1371/journal.pgen.1011906 (PMC12533845; doi:10.1371/journal.pgen.1011906)
Supplement: S3 File — (GB) [file pgen.1011906.s003.gb]

LOCUS       pEL1178_egl_17_v       10826 bp    DNA        linear       22-MAY-2025
DEFINITION  .
ACCESSION   
VERSION     
SOURCE      .
  ORGANISM  .
COMMENT     >Lundquist_S3F_2_pEL1178     coverage: 297x
COMMENT     
COMMENT     ApEinfo:methylated:1
FEATURES             Location/Qualifiers
     primer_bind     1331..1351
                     /locus_tag="M13-rev"
                     /label="M13-rev"
                     /ApEinfo_label="M13-rev"
                     /ApEinfo_fwdcolor="cyan"
                     /ApEinfo_revcolor="green"
                     /ApEinfo_graphicformat="arrow_data {{0 1 2 0 0 -1} {} 0}
                     width 5 offset 0"
     rep_origin      281..963
                     /locus_tag="ColE1 origin"
                     /label="ColE1 origin"
                     /ApEinfo_label="ColE1 origin"
                     /ApEinfo_fwdcolor="gray50"
                     /ApEinfo_revcolor="gray50"
                     /ApEinfo_graphicformat="arrow_data {{0 1 2 0 0 -1} {} 0}
                     width 5 offset 0"
     misc_binding    1303..1325
                     /locus_tag="LacO"
                     /label="LacO"
                     /ApEinfo_label="LacO"
                     /ApEinfo_fwdcolor="#6495ed"
                     /ApEinfo_revcolor="#6495ed"
                     /ApEinfo_graphicformat="arrow_data {{0 1 2 0 0 -1} {} 0}
                     width 5 offset 0"
     misc_feature    1503..5991
                     /locus_tag="egl-17 promoter"
                     /label="egl-17 promoter"
                     /ApEinfo_label="egl-17 promoter"
                     /ApEinfo_fwdcolor="#ff9300"
                     /ApEinfo_revcolor="#ff9300"
                     /ApEinfo_graphicformat="arrow_data {{0 1 2 0 0 -1} {} 0}
                     width 5 offset 0"
     CDS             join(7949..8119,8171..8324,8376..8539,8591..8815)
                     /locus_tag="GFP(65C)"
                     /label="GFP(65C)"
                     /ApEinfo_label="GFP(65C)"
                     /ApEinfo_fwdcolor="green"
                     /ApEinfo_revcolor="green"
                     /ApEinfo_graphicformat="arrow_data {{0 1 2 0 0 -1} {} 0}
                     width 5 offset 0"
     misc_feature    6083..7933
                     /locus_tag="vab-8C orf"
                     /label="vab-8C orf"
                     /ApEinfo_label="vab-8C orf"
                     /ApEinfo_fwdcolor="cyan"
                     /ApEinfo_revcolor="cyan"
                     /ApEinfo_graphicformat="arrow_data {{0 1 2 0 0 -1} {} 0}
                     width 5 offset 0"
ORIGIN
        1 GGCTGGTTTA TTGCTGATAA ATCTGGAGCC GGTGAGCGTG GGTCTCGCGG TATCATTGCA
       61 GCACTGGGGC CAGATGGTAA GCCCTCCCGT ATCGTAGTTA TCTACACGAC GGGGAGTCAG
      121 GCAACTATGG ATGAACGAAA TAGACAGATC GCTGAGATAG GTGCCTCACT GATTAAGCAT
      181 TGGTAACTGT CAGACCAAGT TTACTCATAT ATACTTTAGA TTGATTTAAA ACTTCATTTT
      241 TAATTTAAAA GGATCTAGGT GAAGATCCTT TTTGATAATC TCATGACCAA AATCCCTTAA
      301 CGTGAGTTTT CGTTCCACTG AGCGTCAGAC CCCGTAGAAA AGATCAAAGG ATCTTCTTGA
      361 GATCCTTTTT TTCTGCGCGT AATCTGCTGC TTGCAAACAA AAAAACCACC GCTACCAGCG
      421 GTGGTTTGTT TGCCGGATCA AGAGCTACCA ACTCTTTTTC CGAAGGTAAC TGGCTTCAGC
      481 AGAGCGCAGA TACCAAATAC TGTTCTTCTA GTGTAGCCGT AGTTAGGCCA CCACTTCAAG
      541 AACTCTGTAG CACCGCCTAC ATACCTCGCT CTGCTAATCC TGTTACCAGT GGCTGCTGCC
      601 AGTGGCGATA AGTCGTGTCT TACCGGGTTG GACTCAAGAC GATAGTTACC GGATAAGGCG
      661 CAGCGGTCGG GCTGAACGGG GGGTTCGTGC ACACAGCCCA GCTTGGAGCG AACGACCTAC
      721 ACCGAACTGA GATACCTACA GCGTGAGCTA TGAGAAAGCG CCACGCTTCC CGAAGGGAGA
      781 AAGGCGGACA GGTATCCGGT AAGCGGCAGG GTCGGAACAG GAGAGCGCAC GAGGGAGCTT
      841 CCAGGGGGAA ACGCCTGGTA TCTTTATAGT CCTGTCGGGT TTCGCCACCT CTGACTTGAG
      901 CGTCGATTTT TGTGATGCTC GTCAGGGGGG CGGAGCCTAT GGAAAAACGC CAGCAACGCG
      961 GCCTTTTTAC GGTTCCTGGC CTTTTGCTGG CCTTTTGCTC ACATGTTCTT TCCTGCGTTA
     1021 TCCCCTGATT CTGTGGATAA CCGTATTACC GCCTTTGAGT GAGCTGATAC CGCTCGCCGC
     1081 AGCCGAACGA CCGAGCGCAG CGAGTCAGTG AGCGAGGAAG CGGAAGAGCG CCCAATACGC
     1141 AAACCGCCTC TCCCCGCGCG TTGGCCGATT CATTAATGCA GCTGGCACGA CAGGTTTCCC
     1201 GACTGGAAAG CGGGCAGTGA GCGCAACGCA ATTAATGTGA GTTAGCTCAC TCATTAGGCA
     1261 CCCCAGGCTT TACACTTTAT GCTTCCGGCT CGTATGTTGT GTGGAATTGT GAGCGGATAA
     1321 CAATTTCACA CAGGAAACAG CTATGACCAT GATTACGCCA AGCTGTAAGT TTAAACATGA
     1381 TCTTACTAAC TAACTATTCT CATTTAAATT TTCAGAGCTT AAAAATGGCT GAAATCACTC
     1441 ACAACGATGG ATACGCTAAC AACTTGGAAA TGAAATAAGC TTGCATGCCT GCAGGGGTCG
     1501 ACCATCGGCA GCGTCGGAAA ATTTCCACAG TTGGCTAATT TTGCCGGAAA TACAATAGTT
     1561 ATCAGGAAAT CAGATGGATG TTTACTGCCA ACTGGGATTC TTCCGTTCTA TGGAACACTC
     1621 ATCACAATGG CATCTCAATC AAAATGGGAT CAAGCAATAC GACTATGCAG AAGTATTGGA
     1681 GTGAGTGAAT GTTTTGAAAA TGTAGATATG TCAAATTCAT TCAAAATGCC GCACGGCGCA
     1741 TCTCACGTCT TTTGTGTAGT GCGTTTGGAA TCAATAAAAT ATCATTCCTT TTATACAAAA
     1801 CAGTGACCGT TTGTTGACTA TGTCCAAAAT GGGCGTAGCC GAACATCGTG GCGAGACCCT
     1861 TCGTGGTGAT ACCCATTGTG GCGAGATCCG TCGTGATGAG ACTCATCGTG ATAAGACTAA
     1921 AAAATATTGA CAAAAAATTC AAATTTTTTG AGAAAACAAA TTTTTGTGGA AATCTCAAAT
     1981 TTTCTAAGCA TTTTTTGGTG GAAAATTCAA ATTATCTGAG AAAAAAAGAT TTGGCGAGAA
     2041 ATTCAAATTA TCTGAGAAAA AATGGCGGGA AATTCAACTT TTCTGAGAAA AGTTTTTTGG
     2101 CGGAACTATA AAATCCATGA AATAGTTAGC GGGATTAATT TTGGGTGTAA TGTATAAACG
     2161 TGTTGCTATA AATGACCTAT TTATCAAAAT TGAGAATGAC ACAATGTGGG CGACTTTTGC
     2221 TGGATTAGCT GTTCTCCACA AAAATATGAT CGTTATGGAA ATTGCCTATG CAGCATTGGA
     2281 GGATGATGAA AAAGTTTCCC TGATCAACGA AATCAAAGAC AAAACCGATA AAGAGACTCG
     2341 TCAAGCTATG CAAGTGGTAT TAACTGGAAA GCTCGCAGAT GCTGATGTCT TGCTAGAAAG
     2401 AAGTGGACTA AGCTTTCGCT CGCTTATGTT GAATATACAA ATGTTCAAGT GGAAAAGGCA
     2461 ATTCATAATC AAATGTTTTT TTTTTAACTT GAATACTTTC AGAGCACTCG AACTTGGCTT
     2521 GAAAAATAAA CAGTGGCTCG AAATTGTAAT GGGATATCGT GAGAAATACT TGAAGAACTG
     2581 TGGACAAAAA GAGACAGACC CTCTTTTTTT AAAGCACATG TCAGAGGTAA ACCAACTTGT
     2641 GAAAGACAAA ACATCAAAAA CTTTTTTGAA AATTTCAATT TACAATACAT ATTATTTCCA
     2701 GATACATTTT ATTTTGAATA TGAATAGCTT ATTTTTCAGG TCGAAATCGA CTGGGTGCAT
     2761 ATACGAGAGC TGATTGCCGC GGAAAAAGCT AAAGGAAACA ATTGACTCCA TTTTTGTATT
     2821 TGTTTGATGT ACCCATTCGA ATTGTTATAA TTTACTCAAA AAATTTCTAA TTTCAAGACA
     2881 GCAGGGCAGA AGCTAGAAAA AATTGCTCCG AGTTCGAGCA CTTGGGGCGA TCGAAATTTT
     2941 TTGAAAATAT CATCAAATGA AAGTAGGACT TATCGCCACC CCTGATATAT AATGAGGACA
     3001 CGATTTCTGA AAGCTCTGAG TAGTTTTGAA AATTTTAAAA ATGTTTTTCA ATTTTCCAAA
     3061 AGCTCCGGAA CAAGGATGTC ATCACGGTAG CATAGTGTTA ATGAAACAAA AAATCAACAA
     3121 ATAAGAACAC TTTTTTCCAG ATGTAAATTT TACACATTTT TCTCCATCTT ACGGTTATAT
     3181 TCCTTTCTAA CAATTTTCCT AACAATGGTC CATATATCTT TTGGTAGCCG GAGAGAAAAA
     3241 CTACTAGCGG CATTGACAAA ACAGTTTTTA TCTATACAAT AAATCTGGGC TGGGAATAAA
     3301 TTCGGCACCT CACTCTTCCT AAAGAATTAT CTTTTAAAGT ACAGCTGTTT TTTATTTCAG
     3361 ACAAATGTCT TAAATATATA ACTGATCTTA AATAAATTGA ATACTCTTGT TTCTATCAAT
     3421 TGTGATCAGG ATGTTTCTCA AACAGTCAGT CATCATTTCT AAGTTAATCA AGAAAATTCC
     3481 AAAAGGGATT ATAACATTTC TTGCGCCGTT TTCTTTCTTG ATCCCCCCGA AATCACTGGA
     3541 AGGCACTATG ATTCAACTAA CATTTTTCTT TCTTTCCTGC AGTACATTCA ATTTGAAATA
     3601 CAATTAACTT CACATTTTAT TATACAATTT TGTTTTTTGA ATACGGGGAG CGCTTTGCCG
     3661 AAAAAAGTTT ATAGCCGCTT TTTTTTTCAA AAATTGATAA AAACTTGTCA TTCTATTATA
     3721 TCACACATTT CAACTGACAA CAAATCCCCT GAGACTTCAA GATTTAATGA ATACATCCAA
     3781 CCATCAAATC AATAAATTAC ACCTTTCATA TTCACTTTTT CTAGAACAAT TAGTTCCTTA
     3841 CATTCAGAAT TTCCTTGGCC CGTCGCAGTA TAATTTCGAG TTTGAAAAAG ACCAAGAAAA
     3901 AAGAAACACC ATCGAAGAAA AGTAAACTAT CACATTTCGT GTCTGCTGCC TCGCCTCATC
     3961 GAATTATTGG ATGAGGTCAG TTATGGCAGT GAAGCAGTTA AATTTCACTT GTACCTTCGT
     4021 TTTTCATTTT AATTGTGTAT TGATCGCTCG GAAAAGTTGT TTGAAACAAA CTGAATTTGT
     4081 TTTCGTTGAA AAAGTTATAT TTGTTATACT TGGTTTTTTA TTCAACATTC AAAAAAACAT
     4141 TCAAAATTCT CTGTTTTTCC CACGCGATAA AGATCCACAA ACCGACGCCC TTATAGCTCA
     4201 GTGGTAGAGC GTTGGTCTTG TAAACCAAAG GTCCGTAGTT CAATCCTGCG TGGGGGCATT
     4261 TCTTTTTCCA TTAAAAAAGG CTGAAATTCG TTTACTTTTG TATATGAAAG CTAGATGTTT
     4321 TAATCAAAAT TCTCTAGAAA CATAGTATTA CATTCCCTAT CAGTCTTGCA ATTATGATTG
     4381 GTAAGTTTAT CTGAGAAGTA TTATTACAAC CGTGCTAATA GCATGAATAC AGTAGTGGTA
     4441 CAAAACCAAT AGCGCTCAAA GAATATCAAA TTATCACAAG AATCAGATAA GGAAGCGTAA
     4501 TTTAATGACC TCCTGTTATT TACTTTTGCT TAAATTTTAA ATTCTCATCA CAAGCTCATA
     4561 AAAAATTATT ATTTTCGAAA AGCCGTCAAA AATCCCAAAA TTCAAAAACG GCCAACCCCC
     4621 GGTGCGACTC TGATTAATCA CTGTCTCCTC CCCCGTCACC CTCCTTTTCT TTCACGTCCT
     4681 TGGTAATTTT CATATGTATG TTTGCTTGCG CACACATGGC GAAAAAGACA GTTTCATAAC
     4741 CAGAAAGCGT ACGCCAATTT CTTAAACTAC TTTTCCAAAT GACGTTTTTA AGACATGAGA
     4801 AGCCAGGAAA AACGCGGTAA AGTTGTTGCG GTAATTCTAT ACCAAACGTT TTTTTTTTTC
     4861 GTTTGTCCTC TGGTTACTTG TCTACCGTTC AGTTTTTCAT GTGATGTTTA ATAATTTTTC
     4921 TGAGGTTTAA AGTTTTTCAA TGGTTTTTTT TGTTTAAAAG TGGACTATAC TCTGTGGGAG
     4981 ATTTGCTTTA AAAGATTCCT ATGGGGTCAC AATGACCGAA TATCATGATA TAAAAATTCA
     5041 AAAAAAATTC AAGATTTTAT ATGATTTTTG GGAATTTGGA AAAATCTCAG TTTTCCCCTA
     5101 ATTCAAATAG GAATTAGGGG AAAACTGAGA TTTTTCGAAT TTTCAAAAAA ATAATTTAAA
     5161 ATCTAGAAAT GTTTGTTGAA TTTTTTATCA TGATATTCGG TCATTGTGAC CCCATAGGCA
     5221 AGTTCCGTAT AGGTGTGATA AGGTAGCTTC GAGAAAACAA TTAGACTAAA ATCTCATCGT
     5281 TTTGAATTAA TTTGGTTCAT GTACAGATCT TTCATTATAT TAACTACTTT TTATGCTCTT
     5341 TGCATTACTT TCAAATTCTG TCATTACTCC AGAAGGGGAT TTTTGCAAAT TTCTGAAGAT
     5401 TGTAGTAGCA TTTAAGGGTA TAGCTCTTCC GCTAAATTTT TGCGGATACC TACTTTCAAA
     5461 AAAACGAAAA CATGTTTCTT GTAAGCTTTA AAACCTACTC ACCAACAAAG TTATATTTTG
     5521 TGTGTGTACC ACATGTATGA AAATGTCATC TTAATATGAT GTCCAGTCAA TAGTTTTCCT
     5581 CAGTTTTCTA GTTTCCCCCC TCATCTCTTA TATCGTCTGT CTTTACCAAC TTTCCTCCGT
     5641 CTCGATACAA TTGTCCGACA ACTTCAAGTT GTAATTACAA TGTGTTTTGA AAGAAAAAAG
     5701 TGACAAAAAA GTTGATTAAA TTCTTGTTTC TGATCTGATT TCTTCCAACG AACACCGCCG
     5761 CTTCTTCTAC GTGGCGTCTC AGCCGCTCGA TTATGTTACT TTTGTAATAT GTTTTCAATT
     5821 GCATTTTTAG TTTCCGTTTT TGTTTTACCC AATGTGTGTC CCCGCTGTGA AAATCGTTTT
     5881 ACAGGCATCC ATCTTTGATT TCCGACTCTA ATTTATAAAA TTCCAAGGTT GGTCCACTTG
     5941 TTCATGTCAC AATTAAAAAC AATGATTTTT CAGGTGCCCG AAATGTGAGC TGCTAGCCCC
     6001 CGGGATTGGC CAAAGGACCC AAAGGTATGT TTCGAATGAT ACTAACATAA CATAGAACAT
     6061 TTTCAGGAGG ACCCTTGAGG GTATGCTCCG TGGACACACG CCATTCCTCT CTGCATCACT
     6121 GAAACTGTAC GACGAGTTGT GCTCTCCGCC AAGTTCATCT CGAGCATCTC CAGCTCCTCC
     6181 AGCAGCGTTC GGTGGTAAAA CTTCAGAGAA ACGCGAAGAC TTTGGTATCA TGATTGCCCA
     6241 ACCAAGTATT CCTCTAATGA AAGCTAAATC TAAGTATAAC TTGGACGATG GTAAAATGAA
     6301 ACAAATAATG CAATGGATGG AAACATCAGA AGCACCTCCG ATCCTCTTTT CATCTCCTTG
     6361 CTATGAGAAT TCAGCCACAA GTGTTGAAGA ACTCCGTGAA TGTGTTGGAA TTCTTTCTCA
     6421 TCCTTTAGAA GATATTATTG AACAGGAAGA AGAATCAATG CGAACTTCAA CAGCAACAAC
     6481 AGGCGGGTCT AAAAAAGATC ATCCTCTTCG AATTTTGAGC AAACAGGATC TAAACGTAGA
     6541 ACCAGAGATA AAAGATAAAC AAGAAGAAAA CGAACTGGAA CTCGTGATGG CTGCTTCTCT
     6601 ATCTTCAATG CGTTCTCATG ATATTCTAGC AAAGTTGGAA GCGATGCGAA ACGCCCAAAA
     6661 TGGAAACTCT GTTCAAAATA TTGGAAATTC TCAATCAAAT ACTGATATGG ATGTTTCTGA
     6721 AATGGATGTT TACCGGAGAG CAAGCCATTT GGAAGAATAT GCAATGCAAA GAGTTCGAGA
     6781 AATTGAGGAA AATAAATTGA AGAATAAGAA GAAAATTAAA TTAGGATTGA ACTGTTGTCA
     6841 GCAGCAAAGC ATGATTTCAT CGGGCAGTAC TGTTGTTGAT TGGAGCCAAA TTGAACGAAA
     6901 AAAAGAAAAA GAGCGAGAAG TTCATGAAGA AGAAATGCGA AAAGAAATGT TAAGAGAACG
     6961 GCGAGCGAAA CTAAAAATCA CCGAACTTGA AATCAAACGA GAACGTAATT TAATTGACAA
     7021 AGAACTTGAT GATAAAAAGG GAATTGCCAA TTCAATTGCA CGTCAACTCC AACACTTCTC
     7081 TCTATCACCA TGTCGTGGAG GACGTACTCA TCGATCAGTG TCCACACATC GAATTGATCC
     7141 ACCAAATGCT TCTCTTCCTT CTACTCCAAC TATGTCACAT AAAAAGGTTA TCGGAGGAAG
     7201 TTTAGCTAAA CTCTCAGCGT CAGGAGCATC TGGATCTACT GGAGCTCCAC CATCTCCTGC
     7261 TCTTGGGTAC CATCAGAGCT TACCAAGACA CTCGAAACTT CCAACATCAG TCAATGGGCG
     7321 ACGTGCTTCT GCAGAAAGAG AAAGAAAATC AAATAAGGCC TCAAGAAATT CCTGTTCCAA
     7381 AGAAAGAAAG ATCAGTGGAA GTAAAGAAGA ACTCCAATGG AGAAGTCCTT ATGCTCAAAT
     7441 GACGTCACCG AAATCATATG GTGGACCTGG TACCTCATCA TCAGGAAGAG GGTCTAGTGC
     7501 CCCTGGCTCT GATTTTGAAA CTCCAGTGGT TTCTACAACT GAAAAATCTG CAAATGGAAC
     7561 AATTCCGAGA TCGAAGAGAC AAAGCTATTC GGCTTCATCT GGATACGAGT CAGCAAATGA
     7621 TTATCATATT TATTCAACGA CAAACAAGAA ACCTCACATT CTTGACAAAA AACGAAACGA
     7681 AGAAAAACTT TCACTTGTAC GGCAGGCCGA TGAGATTCGT CATCGACAGT GGCAACTGAA
     7741 AAAAGAACTC GAAGAAGCGA AAAGAGCTAT TGGACAGGAA GATGATGCAA AAATGATCGC
     7801 GAATTCAAGT GACCAGAGAC TAAACGGGTT AAGTCGAACG ACAATGATTG ATGCGATGCT
     7861 TCAAGAAAAT CGAATTCTTG AGAAGCGGCT AGTTGCATGT CGAAATCATT CAATGCTGGT
     7921 TACCACTTTC ATTGGACCGG TAGAAAAAAT GAGTAAAGGA GAAGAACTTT TCACTGGAGT
     7981 TGTCCCAATT CTTGTTGAAT TAGATGGTGA TGTTAATGGG CACAAATTTT CTGTCAGTGG
     8041 AGAGGGTGAA GGTGATGCAA CATACGGAAA ACTTACCCTT AAATTTATTT GCACTACTGG
     8101 AAAACTACCT GTTCCATGGG TAAGTTTAAA CATATATATA CTAACTAACC CTGATTATTT
     8161 AAATTTTCAG CCAACACTTG TCACTACTTT CTGTTATGGT GTTCAATGCT TCTCGAGATA
     8221 CCCAGATCAT ATGAAACGGC ATGACTTTTT CAAGAGTGCC ATGCCCGAAG GTTATGTACA
     8281 GGAAAGAACT ATATTTTTCA AAGATGACGG GAACTACAAG ACACGTAAGT TTAAACAGTT
     8341 CGGTACTAAC TAACCATACA TATTTAAATT TTCAGGTGCT GAAGTCAAGT TTGAAGGTGA
     8401 TACCCTTGTT AATAGAATCG AGTTAAAAGG TATTGATTTT AAAGAAGATG GAAACATTCT
     8461 TGGACACAAA TTGGAATACA ACTATAACTC ACACAATGTA TACATCATGG CAGACAAACA
     8521 AAAGAATGGA ATCAAAGTTG TAAGTTTAAA CATGATTTTA CTAACTAACT AATCTGATTT
     8581 AAATTTTCAG AACTTCAAAA TTAGACACAA CATTGAAGAT GGAAGCGTTC AACTAGCAGA
     8641 CCATTATCAA CAAAATACTC CAATTGGCGA TGGCCCTGTC CTTTTACCAG ACAACCATTA
     8701 CCTGTCCACA CAATCTGCCC TTTCGAAAGA TCCCAACGAA AAGAGAGACC ACATGGTCCT
     8761 TCTTGAGTTT GTAACAGCTG CTGGGATTAC ACATGGCATG GATGAACTAT ACAAATAGCA
     8821 TTCGTAGAAT TCCAACTGAG CGCCGGTCGC TACCATTACC AACTTGTCTG GTGTCAAAAA
     8881 TAATAGGGGC CGCTGTCATC AGAGTAAGTT TAAACTGAGT TCTACTAACT AACGAGTAAT
     8941 ATTTAAATTT TCAGCATCTC GCGCCCGTGC CTCTGACTTC TAAGTCCAAT TACTCTTCAA
     9001 CATCCCTACA TGCTCTTTCT CCCTGTGCTC CCACCCCCTA TTTTTGTTAT TATCAAAAAA
     9061 CTTCTCTTAA TTTCTTTGTT TTTTAGCTTC TTTTAAGTCA CCTCTAACAA TGAAATTGTG
     9121 TAGATTCAAA AATAGAATTA ATTCGTAATA AAAAGTCGAA AAAAATTGTG CTCCCTCCCC
     9181 CCATTAATAA TAATTCTATC CCAAAATCTA CACAATGTTC TGTGTACACT TCTTATGTTT
     9241 TTTACTTCTG ATAAATTTTT TTGAAACATC ATAGAAAAAA CCGCACACAA AATACCTTAT
     9301 CATATGTTAC GTTTCAGTTT ATGACCGCAA TTTTTATTTC TTCGCACGTC TGGGCCTCTC
     9361 ATGACGTCAA ATCATGCTCA TCGTGAAAAA GTTTTGGAGT ATTTTTGGAA TTTTTCAATC
     9421 AAGTGAAAGT TTATGAAATT AATTTTCCTG CTTTTGCTTT TTGGGGTTTC CCCTATTGTT
     9481 TGTCAAGATT TCGAGGACGG CGTTTTTCTT GCTAAAATCA CAAGTATTGA TGAGCACGAT
     9541 GCAAGAAAGA TCGGAAGAAG GTTTGGGTTT GAGGCTCAGT GGAAGGTGAG TAGAAGTTGA
     9601 TAATTTGAAA GTGGAGTAGT GTCTATGGGG TTTTTGCCTT AAATGACAGA ATACATTCCC
     9661 AATATACCAA ACATAACTGT TTCCTACTAG TCGGCCGTAC GGGCCCTTTC GTCTCGCGCG
     9721 TTTCGGTGAT GACGGTGAAA ACCTCTGACA CATGCAGCTC CCGGAGACGG TCACAGCTTG
     9781 TCTGTAAGCG GATGCCGGGA GCAGACAAGC CCGTCAGGGC GCGTCAGCGG GTGTTGGCGG
     9841 GTGTCGGGGC TGGCTTAACT ATGCGGCATC AGAGCAGATT GTACTGAGAG TGCACCATAT
     9901 GCGGTGTGAA ATACCGCACA GATGCGTAAG GAGAAAATAC CGCATCAGGC GGCCTTAAGG
     9961 GCCTCGTGAT ACGCCTATTT TTATAGGTTA ATGTCATGAT AATAATGGTT TCTTAGACGT
    10021 CAGGTGGCAC TTTTCGGGGA AATGTGCGCG GAACCCCTAT TTGTTTATTT TTCTAAATAC
    10081 ATTCAAATAT GTATCCGCTC ATGAGACAAT AACCCTGATA AATGCTTCAA TAATATTGAA
    10141 AAAGGAAGAG TATGAGTATT CAACATTTCC GTGTCGCCCT TATTCCCTTT TTTGCGGCAT
    10201 TTTGCCTTCC TGTTTTTGCT CACCCAGAAA CGCTGGTGAA AGTAAAAGAT GCTGAAGATC
    10261 AGTTGGGTGC ACGAGTGGGT TACATCGAAC TGGATCTCAA CAGCGGTAAG ATCCTTGAGA
    10321 GTTTTCGCCC CGAAGAACGT TTTCCAATGA TGAGCACTTT TAAAGTTCTG CTATGTGGCG
    10381 CGGTATTATC CCGTATTGAC GCCGGGCAAG AGCAACTCGG TCGCCGCATA CACTATTCTC
    10441 AGAATGACTT GGTTGAGTAC TCACCAGTCA CAGAAAAGCA TCTTACGGAT GGCATGACAG
    10501 TAAGAGAATT ATGCAGTGCT GCCATAACCA TGAGTGATAA CACTGCGGCC AACTTACTTC
    10561 TGACAACGAT CGGAGGACCG AAGGAGCTAA CCGCTTTTTT GCACAACATG GGGGATCATG
    10621 TAACTCGCCT TGATCGTTGG GAACCGGAGC TGAATGAAGC CATACCAAAC GACGAGCGTG
    10681 ACACCACGAT GCCTGTAGCA ATGGCAACAA CGTTGCGCAA ACTATTAACT GGCGAACTAC
    10741 TTACTCTAGC TTCCCGGCAA CAATTAATAG ACTGGATGGA GGCGGATAAA GTTGCAGGAC
    10801 CACTTCTGCG CTCGGCCCTT CCGGCT   
//
