# Supplementary material for: VAB-8/KIF26, LIN-17/Frizzled, and EFN-4/Ephrin control distinct stages of posterior neuroblast migration downstream of the MAB-5/Hox transcription factor in Caenorhabditis elegans
Source: PLoS Genet. 2025 Oct 10;21(10):e1011906. doi: 10.1371/journal.pgen.1011906 (PMC12533845; doi:10.1371/journal.pgen.1011906)
Supplement: S4 File — (GB) [file pgen.1011906.s004.gb]

LOCUS       pEL1179_egl_17_m       10955 bp    DNA        linear       22-MAY-2025
DEFINITION  .
ACCESSION   
VERSION     
SOURCE      .
  ORGANISM  .
COMMENT     >Lundquist_S3F_3_pEL1179     coverage: 288x
COMMENT     
COMMENT     ApEinfo:methylated:1
FEATURES             Location/Qualifiers
     primer_bind     1909..1929
                     /locus_tag="M13-rev"
                     /label="M13-rev"
                     /ApEinfo_label="M13-rev"
                     /ApEinfo_fwdcolor="cyan"
                     /ApEinfo_revcolor="green"
                     /ApEinfo_graphicformat="arrow_data {{0 1 2 0 0 -1} {} 0}
                     width 5 offset 0"
     rep_origin      859..1541
                     /locus_tag="ColE1 origin"
                     /label="ColE1 origin"
                     /ApEinfo_label="ColE1 origin"
                     /ApEinfo_fwdcolor="gray50"
                     /ApEinfo_revcolor="gray50"
                     /ApEinfo_graphicformat="arrow_data {{0 1 2 0 0 -1} {} 0}
                     width 5 offset 0"
     misc_binding    1881..1903
                     /locus_tag="LacO"
                     /label="LacO"
                     /ApEinfo_label="LacO"
                     /ApEinfo_fwdcolor="#6495ed"
                     /ApEinfo_revcolor="#6495ed"
                     /ApEinfo_graphicformat="arrow_data {{0 1 2 0 0 -1} {} 0}
                     width 5 offset 0"
     CDS             join(8656..8826,8878..9031,9083..9246,9298..9522)
                     /locus_tag="GFP(65C)"
                     /label="GFP(65C)"
                     /ApEinfo_label="GFP(65C)"
                     /ApEinfo_fwdcolor="green"
                     /ApEinfo_revcolor="green"
                     /ApEinfo_graphicformat="arrow_data {{0 1 2 0 0 -1} {} 0}
                     width 5 offset 0"
     CDS             102..761
                     /locus_tag="AmpR"
                     /label="AmpR"
                     /ApEinfo_label="AmpR"
                     /ApEinfo_fwdcolor="yellow"
                     /ApEinfo_revcolor="yellow"
                     /ApEinfo_graphicformat="arrow_data {{0 1 2 0 0 -1} {} 0}
                     width 5 offset 0"
     misc_feature    2081..6569
                     /locus_tag="egl-17 promoter"
                     /label="egl-17 promoter"
                     /ApEinfo_label="egl-17 promoter"
                     /ApEinfo_fwdcolor="#ff9300"
                     /ApEinfo_revcolor="#ff9300"
                     /ApEinfo_graphicformat="arrow_data {{0 1 2 0 0 -1} {} 0}
                     width 5 offset 0"
     misc_feature    6667..8640
                     /locus_tag="mab-20 orf"
                     /label="mab-20 orf"
                     /ApEinfo_label="mab-20 orf"
                     /ApEinfo_fwdcolor="cyan"
                     /ApEinfo_revcolor="cyan"
                     /ApEinfo_graphicformat="arrow_data {{0 1 2 0 0 -1} {} 0}
                     width 5 offset 0"
ORIGIN
        1 ATGCTGAAGA TCAGTTGGGT GCACGAGTGG GTTACATCGA ACTGGATCTC AACAGCGGTA
       61 AGATCCTTGA GAGTTTTCGC CCCGAAGAAC GTTTTCCAAT GATGAGCACT TTTAAAGTTC
      121 TGCTATGTGG CGCGGTATTA TCCCGTATTG ACGCCGGGCA AGAGCAACTC GGTCGCCGCA
      181 TACACTATTC TCAGAATGAC TTGGTTGAGT ACTCACCAGT CACAGAAAAG CATCTTACGG
      241 ATGGCATGAC AGTAAGAGAA TTATGCAGTG CTGCCATAAC CATGAGTGAT AACACTGCGG
      301 CCAACTTACT TCTGACAACG ATCGGAGGAC CGAAGGAGCT AACCGCTTTT TTGCACAACA
      361 TGGGGGATCA TGTAACTCGC CTTGATCGTT GGGAACCGGA GCTGAATGAA GCCATACCAA
      421 ACGACGAGCG TGACACCACG ATGCCTGTAG CAATGGCAAC AACGTTGCGC AAACTATTAA
      481 CTGGCGAACT ACTTACTCTA GCTTCCCGGC AACAATTAAT AGACTGGATG GAGGCGGATA
      541 AAGTTGCAGG ACCACTTCTG CGCTCGGCCC TTCCGGCTGG CTGGTTTATT GCTGATAAAT
      601 CTGGAGCCGG TGAGCGTGGG TCTCGCGGTA TCATTGCAGC ACTGGGGCCA GATGGTAAGC
      661 CCTCCCGTAT CGTAGTTATC TACACGACGG GGAGTCAGGC AACTATGGAT GAACGAAATA
      721 GACAGATCGC TGAGATAGGT GCCTCACTGA TTAAGCATTG GTAACTGTCA GACCAAGTTT
      781 ACTCATATAT ACTTTAGATT GATTTAAAAC TTCATTTTTA ATTTAAAAGG ATCTAGGTGA
      841 AGATCCTTTT TGATAATCTC ATGACCAAAA TCCCTTAACG TGAGTTTTCG TTCCACTGAG
      901 CGTCAGACCC CGTAGAAAAG ATCAAAGGAT CTTCTTGAGA TCCTTTTTTT CTGCGCGTAA
      961 TCTGCTGCTT GCAAACAAAA AAACCACCGC TACCAGCGGT GGTTTGTTTG CCGGATCAAG
     1021 AGCTACCAAC TCTTTTTCCG AAGGTAACTG GCTTCAGCAG AGCGCAGATA CCAAATACTG
     1081 TTCTTCTAGT GTAGCCGTAG TTAGGCCACC ACTTCAAGAA CTCTGTAGCA CCGCCTACAT
     1141 ACCTCGCTCT GCTAATCCTG TTACCAGTGG CTGCTGCCAG TGGCGATAAG TCGTGTCTTA
     1201 CCGGGTTGGA CTCAAGACGA TAGTTACCGG ATAAGGCGCA GCGGTCGGGC TGAACGGGGG
     1261 GTTCGTGCAC ACAGCCCAGC TTGGAGCGAA CGACCTACAC CGAACTGAGA TACCTACAGC
     1321 GTGAGCTATG AGAAAGCGCC ACGCTTCCCG AAGGGAGAAA GGCGGACAGG TATCCGGTAA
     1381 GCGGCAGGGT CGGAACAGGA GAGCGCACGA GGGAGCTTCC AGGGGGAAAC GCCTGGTATC
     1441 TTTATAGTCC TGTCGGGTTT CGCCACCTCT GACTTGAGCG TCGATTTTTG TGATGCTCGT
     1501 CAGGGGGGCG GAGCCTATGG AAAAACGCCA GCAACGCGGC CTTTTTACGG TTCCTGGCCT
     1561 TTTGCTGGCC TTTTGCTCAC ATGTTCTTTC CTGCGTTATC CCCTGATTCT GTGGATAACC
     1621 GTATTACCGC CTTTGAGTGA GCTGATACCG CTCGCCGCAG CCGAACGACC GAGCGCAGCG
     1681 AGTCAGTGAG CGAGGAAGCG GAAGAGCGCC CAATACGCAA ACCGCCTCTC CCCGCGCGTT
     1741 GGCCGATTCA TTAATGCAGC TGGCACGACA GGTTTCCCGA CTGGAAAGCG GGCAGTGAGC
     1801 GCAACGCAAT TAATGTGAGT TAGCTCACTC ATTAGGCACC CCAGGCTTTA CACTTTATGC
     1861 TTCCGGCTCG TATGTTGTGT GGAATTGTGA GCGGATAACA ATTTCACACA GGAAACAGCT
     1921 ATGACCATGA TTACGCCAAG CTGTAAGTTT AAACATGATC TTACTAACTA ACTATTCTCA
     1981 TTTAAATTTT CAGAGCTTAA AAATGGCTGA AATCACTCAC AACGATGGAT ACGCTAACAA
     2041 CTTGGAAATG AAATAAGCTT GCATGCCTGC AGGGGTCGAC CATCGGCAGC GTCGGAAAAT
     2101 TTCCACAGTT GGCTAATTTT GCCGGAAATA CAATAGTTAT CAGGAAATCA GATGGATGTT
     2161 TACTGCCAAC TGGGATTCTT CCGTTCTATG GAACACTCAT CACAATGGCA TCTCAATCAA
     2221 AATGGGATCA AGCAATACGA CTATGCAGAA GTATTGGAGT GAGTGAATGT TTTGAAAATG
     2281 TAGATATGTC AAATTCATTC AAAATGCCGC ACGGCGCATC TCACGTCTTT TGTGTAGTGC
     2341 GTTTGGAATC AATAAAATAT CATTCCTTTT ATACAAAACA GTGACCGTTT GTTGACTATG
     2401 TCCAAAATGG GCGTAGCCGA ACATCGTGGC GAGACCCTTC GTGGTGATAC CCATTGTGGC
     2461 GAGATCCGTC GTGATGAGAC TCATCGTGAT AAGACTAAAA AATATTGACA AAAAATTCAA
     2521 ATTTTTTGAG AAAACAAATT TTTGTGGAAA TCTCAAATTT TCTAAGCATT TTTTGGTGGA
     2581 AAATTCAAAT TATCTGAGAA AAAAAGATTT GGCGAGAAAT TCAAATTATC TGAGAAAAAA
     2641 TGGCGGGAAA TTCAACTTTT CTGAGAAAAG TTTTTTGGCG GAACTATAAA ATCCATGAAA
     2701 TAGTTAGCGG GATTAATTTT GGGTGTAATG TATAAACGTG TTGCTATAAA TGACCTATTT
     2761 ATCAAAATTG AGAATGACAC AATGTGGGCG ACTTTTGCTG GATTAGCTGT TCTCCACAAA
     2821 AATATGATCG TTATGGAAAT TGCCTATGCA GCATTGGAGG ATGATGAAAA AGTTTCCCTG
     2881 ATCAACGAAA TCAAAGACAA AACCGATAAA GAGACTCGTC AAGCTATGCA AGTGGTATTA
     2941 ACTGGAAAGC TCGCAGATGC TGATGTCTTG CTAGAAAGAA GTGGACTAAG CTTTCGCTCG
     3001 CTTATGTTGA ATATACAAAT GTTCAAGTGG AAAAGGCAAT TCATAATCAA ATGTTTTTTT
     3061 TTTAACTTGA ATACTTTCAG AGCACTCGAA CTTGGCTTGA AAAATAAACA GTGGCTCGAA
     3121 ATTGTAATGG GATATCGTGA GAAATACTTG AAGAACTGTG GACAAAAAGA GACAGACCCT
     3181 CTTTTTTTAA AGCACATGTC AGAGGTAAAC CAACTTGTGA AAGACAAAAC ATCAAAAACT
     3241 TTTTTGAAAA TTTCAATTTA CAATACATAT TATTTCCAGA TACATTTTAT TTTGAATATG
     3301 AATAGCTTAT TTTTCAGGTC GAAATCGACT GGGTGCATAT ACGAGAGCTG ATTGCCGCGG
     3361 AAAAAGCTAA AGGAAACAAT TGACTCCATT TTTGTATTTG TTTGATGTAC CCATTCGAAT
     3421 TGTTATAATT TACTCAAAAA ATTTCTAATT TCAAGACAGC AGGGCAGAAG CTAGAAAAAA
     3481 TTGCTCCGAG TTCGAGCACT TGGGGCGATC GAAATTTTTT GAAAATATCA TCAAATGAAA
     3541 GTAGGACTTA TCGCCACCCC TGATATATAA TGAGGACACG ATTTCTGAAA GCTCTGAGTA
     3601 GTTTTGAAAA TTTTAAAAAT GTTTTTCAAT TTTCCAAAAG CTCCGGAACA AGGATGTCAT
     3661 CACGGTAGCA TAGTGTTAAT GAAACAAAAA ATCAACAAAT AAGAACACTT TTTTCCAGAT
     3721 GTAAATTTTA CACATTTTTC TCCATCTTAC GGTTATATTC CTTTCTAACA ATTTTCCTAA
     3781 CAATGGTCCA TATATCTTTT GGTAGCCGGA GAGAAAAACT ACTAGCGGCA TTGACAAAAC
     3841 AGTTTTTATC TATACAATAA ATCTGGGCTG GGAATAAATT CGGCACCTCA CTCTTCCTAA
     3901 AGAATTATCT TTTAAAGTAC AGCTGTTTTT TATTTCAGAC AAATGTCTTA AATATATAAC
     3961 TGATCTTAAA TAAATTGAAT ACTCTTGTTT CTATCAATTG TGATCAGGAT GTTTCTCAAA
     4021 CAGTCAGTCA TCATTTCTAA GTTAATCAAG AAAATTCCAA AAGGGATTAT AACATTTCTT
     4081 GCGCCGTTTT CTTTCTTGAT CCCCCCGAAA TCACTGGAAG GCACTATGAT TCAACTAACA
     4141 TTTTTCTTTC TTTCCTGCAG TACATTCAAT TTGAAATACA ATTAACTTCA CATTTTATTA
     4201 TACAATTTTG TTTTTTGAAT ACGGGGAGCG CTTTGCCGAA AAAAGTTTAT AGCCGCTTTT
     4261 TTTTTCAAAA ATTGATAAAA ACTTGTCATT CTATTATATC ACACATTTCA ACTGACAACA
     4321 AATCCCCTGA GACTTCAAGA TTTAATGAAT ACATCCAACC ATCAAATCAA TAAATTACAC
     4381 CTTTCATATT CACTTTTTCT AGAACAATTA GTTCCTTACA TTCAGAATTT CCTTGGCCCG
     4441 TCGCAGTATA ATTTCGAGTT TGAAAAAGAC CAAGAAAAAA GAAACACCAT CGAAGAAAAG
     4501 TAAACTATCA CATTTCGTGT CTGCTGCCTC GCCTCATCGA ATTATTGGAT GAGGTCAGTT
     4561 ATGGCAGTGA AGCAGTTAAA TTTCACTTGT ACCTTCGTTT TTCATTTTAA TTGTGTATTG
     4621 ATCGCTCGGA AAAGTTGTTT GAAACAAACT GAATTTGTTT TCGTTGAAAA AGTTATATTT
     4681 GTTATACTTG GTTTTTTATT CAACATTCAA AAAAACATTC AAAATTCTCT GTTTTTCCCA
     4741 CGCGATAAAG ATCCACAAAC CGACGCCCTT ATAGCTCAGT GGTAGAGCGT TGGTCTTGTA
     4801 AACCAAAGGT CCGTAGTTCA ATCCTGCGTG GGGGCATTTC TTTTTCCATT AAAAAAGGCT
     4861 GAAATTCGTT TACTTTTGTA TATGAAAGCT AGATGTTTTA ATCAAAATTC TCTAGAAACA
     4921 TAGTATTACA TTCCCTATCA GTCTTGCAAT TATGATTGGT AAGTTTATCT GAGAAGTATT
     4981 ATTACAACCG TGCTAATAGC ATGAATACAG TAGTGGTACA AAACCAATAG CGCTCAAAGA
     5041 ATATCAAATT ATCACAAGAA TCAGATAAGG AAGCGTAATT TAATGACCTC CTGTTATTTA
     5101 CTTTTGCTTA AATTTTAAAT TCTCATCACA AGCTCATAAA AAATTATTAT TTTCGAAAAG
     5161 CCGTCAAAAA TCCCAAAATT CAAAAACGGC CAACCCCCGG TGCGACTCTG ATTAATCACT
     5221 GTCTCCTCCC CCGTCACCCT CCTTTTCTTT CACGTCCTTG GTAATTTTCA TATGTATGTT
     5281 TGCTTGCGCA CACATGGCGA AAAAGACAGT TTCATAACCA GAAAGCGTAC GCCAATTTCT
     5341 TAAACTACTT TTCCAAATGA CGTTTTTAAG ACATGAGAAG CCAGGAAAAA CGCGGTAAAG
     5401 TTGTTGCGGT AATTCTATAC CAAACGTTTT TTTTTTTCGT TTGTCCTCTG GTTACTTGTC
     5461 TACCGTTCAG TTTTTCATGT GATGTTTAAT AATTTTTCTG AGGTTTAAAG TTTTTCAATG
     5521 GTTTTTTTTG TTTAAAAGTG GACTATACTC TGTGGGAGAT TTGCTTTAAA AGATTCCTAT
     5581 GGGGTCACAA TGACCGAATA TCATGATATA AAAATTCAAA AAAAATTCAA GATTTTATAT
     5641 GATTTTTGGG AATTTGGAAA AATCTCAGTT TTCCCCTAAT TCAAATAGGA ATTAGGGGAA
     5701 AACTGAGATT TTTCGAATTT TCAAAAAAAT AATTTAAAAT CTAGAAATGT TTGTTGAATT
     5761 TTTTATCATG ATATTCGGTC ATTGTGACCC CATAGGCAAG TTCCGTATAG GTGTGATAAG
     5821 GTAGCTTCGA GAAAACAATT AGACTAAAAT CTCATCGTTT TGAATTAATT TGGTTCATGT
     5881 ACAGATCTTT CATTATATTA ACTACTTTTT ATGCTCTTTG CATTACTTTC AAATTCTGTC
     5941 ATTACTCCAG AAGGGGATTT TTGCAAATTT CTGAAGATTG TAGTAGCATT TAAGGGTATA
     6001 GCTCTTCCGC TAAATTTTTG CGGATACCTA CTTTCAAAAA AACGAAAACA TGTTTCTTGT
     6061 AAGCTTTAAA ACCTACTCAC CAACAAAGTT ATATTTTGTG TGTGTACCAC ATGTATGAAA
     6121 ATGTCATCTT AATATGATGT CCAGTCAATA GTTTTCCTCA GTTTTCTAGT TTCCCCCCTC
     6181 ATCTCTTATA TCGTCTGTCT TTACCAACTT TCCTCCGTCT CGATACAATT GTCCGACAAC
     6241 TTCAAGTTGT AATTACAATG TGTTTTGAAA GAAAAAAGTG ACAAAAAAGT TGATTAAATT
     6301 CTTGTTTCTG ATCTGATTTC TTCCAACGAA CACCGCCGCT TCTTCTACGT GGCGTCTCAG
     6361 CCGCTCGATT ATGTTACTTT TGTAATATGT TTTCAATTGC ATTTTTAGTT TCCGTTTTTG
     6421 TTTTACCCAA TGTGTGTCCC CGCTGTGAAA ATCGTTTTAC AGGCATCCAT CTTTGATTTC
     6481 CGACTCTAAT TTATAAAATT CCAAGGTTGG TCCACTTGTT CATGTCACAA TTAAAAACAA
     6541 TGATTTTTCA GGTGCCCGAA ATGTGAGCTG CTAGCCCCCG GGATTGGCCA AAGGACCCAA
     6601 AGGTATGTTT CGAATGATAC TAACATAACA TAGAACATTT TCAGGAGGAC CCTTGAGGGT
     6661 ACCGGTATGA GGAATTTTCT GGTATTTAGC GTAATTTTTA TTGCGTACAA CAGCTGTGAA
     6721 GCAGCGAATA TTCAAGCAGA CAACACATTT GCCGACCCGA ACATTGGAGA ATTCCGTGAA
     6781 CTACTAATCG ACCCAAAAGC CGGTGCTCTT TTTGTGGGCT CCGAGGGAGC CATTTTCCGT
     6841 CTTTGGGCTT ATAATATCAA CGATACGGGG GAGAATGTGT TCGCCAAAAA ACAACTGGTG
     6901 CTCAGCGAGT CCGAAGAATC CGAGTGTCGT TCGACGGCCA GTGACGAGCG ATTGTGCCGC
     6961 CCGTCGACTC GATTTTTGGC GTTTACGAAT AACCTCGACT CGATTTATGT TTGCTCGTCG
     7021 GTTGGCATGA GGCCGGAGAT TCGTGTGCTC GACTCACTTT CGTTGCGAGA CCAACAGGAG
     7081 CCGCGGACCG AGATTGGGAT TTGTGTTGTG GATCCGACGT TTAATTTTAC GGCGGTTGTG
     7141 GTTGATAGTG GGAATCCGGA GGATGCCACA TCCGTATACT CTGGAATCCG TACAGGAATG
     7201 GGCGGTGAGA ATCATCTGAT CTACCGTCCA CCGCTCACCA AAAACGGCAA ACAACTGCAC
     7261 GCCAGTATTC GAACAATCTA TTCGGACAAC AAATGGCTCA ATGAGCCGCA ATTCGTCGGC
     7321 TCATTTGATG TCGGACAGCA TGTGTTCTTC TTTTTCCGTG AAATTGCACA TGATAACTCG
     7381 TTCGGCGAGC GAATCGTTCA TAGTCGTGTG GCAAGAGTTT GTAAAAAGGA TATTGGCGGG
     7441 AGAAATGTAT TGCGACAAGT TTGGACGTCA TTTGTCAAGG CTCGACTTAA TTGTTCGGTT
     7501 TCTGCAAATT TCCCGTTTTA TTTCGATCAT ATTCAATCCG TAAAACGCGT CGACAAACAC
     7561 GGAGAAACCT ACTTCTACGC CACGTTTTCC ACATCGGAAA CCGCATTTAC TTCTTCTGCG
     7621 ATATGCATGT TCCAACTCTC TTCAATCAAT CATCTCCTCG ACACCGGCCT CCTAATGGAA
     7681 GAGACTGCGA ACGGGCAGTT TTCGGTGACC GCCGACGAGA TTCCGGCTCA TCGCCCGGGA
     7741 ACGTGCTCAC AAAACTCGCA CAGCATTTCG GATACGGATC TTCACTTTGC AAAAACGCAT
     7801 CTCCTGGTTT CCGATTCCAT ATCCGGCGGA ACCCCGATTC TGCCACTCCG TGACCACGTT
     7861 TTCACGCATA TTGTCGTAGA TCAACTTCCC AACCAGAATG TGATTTTTGC ATTTGATAGT
     7921 GCAAATCGAC GAGTTTGGAA AATTTCGCAT TGGAAAGAAG GAAACGAGTG GAAATCGAAT
     7981 TTAATCGAAG AAAAATCGCT AAAAATTGCG GCCTCCCGGA TTAATGACGT GGCACTTTTG
     8041 CCTGCCGAAT TCTTCTTTGT CACGTCTGGA GCCGGTGTCT CCCAATTCTC AGTTGCTCGA
     8101 TGCTCGGAGC AACCATCCTG TGCTCTCTGC TCCCTTGATC CCTACTGCAG CTGGAATGCG
     8161 GTCAACTCGA AATGCTCGCT GAAAACAAAG ACAAATGAGA AATCAGTCGG CTGGATTTCG
     8221 AGCTCATGGG CTGGAAGAAT ATCACCAGAG TGCTCCGCTG TCGAGAAGCT TACCGTTAAG
     8281 GATGTCTACT TGGGCGACGG GCTCCGTTTG GTTGGAGCCA AGAATGGGGT GTGGCAGAAG
     8341 GATGGGCGGA GTGTTGAGAG TGGGCAACGG CACGTGGTGA CTCGGAATGG GGAATTGGTG
     8401 GTGTTGGATG CGCAGTTGGA GGATGCTGGA ACCTATGAAT GTTTGAGAGA TAATATTATT
     8461 CTTGTTAGAG CAAGAATTGT TGTTCATGAA AACTGTGCCC GCCCGACAAG TGTCGCCGAA
     8521 TATCGTTCGT GCCAACGTGA ATGGTGCAAG AAAGCCGATG CCTATAAGGC AGCACTCAAT
     8581 ATTTGGAGTG ACTCCAATAA GAAGAATGTT CAGTGCAAGG CCAATACATC GAGTGCTCAT
     8641 GAACCGGTAG AAAAAATGAG TAAAGGAGAA GAACTTTTCA CTGGAGTTGT CCCAATTCTT
     8701 GTTGAATTAG ATGGTGATGT TAATGGGCAC AAATTTTCTG TCAGTGGAGA GGGTGAAGGT
     8761 GATGCAACAT ACGGAAAACT TACCCTTAAA TTTATTTGCA CTACTGGAAA ACTACCTGTT
     8821 CCATGGGTAA GTTTAAACAT ATATATACTA ACTAACCCTG ATTATTTAAA TTTTCAGCCA
     8881 ACACTTGTCA CTACTTTCTG TTATGGTGTT CAATGCTTCT CGAGATACCC AGATCATATG
     8941 AAACGGCATG ACTTTTTCAA GAGTGCCATG CCCGAAGGTT ATGTACAGGA AAGAACTATA
     9001 TTTTTCAAAG ATGACGGGAA CTACAAGACA CGTAAGTTTA AACAGTTCGG TACTAACTAA
     9061 CCATACATAT TTAAATTTTC AGGTGCTGAA GTCAAGTTTG AAGGTGATAC CCTTGTTAAT
     9121 AGAATCGAGT TAAAAGGTAT TGATTTTAAA GAAGATGGAA ACATTCTTGG ACACAAATTG
     9181 GAATACAACT ATAACTCACA CAATGTATAC ATCATGGCAG ACAAACAAAA GAATGGAATC
     9241 AAAGTTGTAA GTTTAAACAT GATTTTACTA ACTAACTAAT CTGATTTAAA TTTTCAGAAC
     9301 TTCAAAATTA GACACAACAT TGAAGATGGA AGCGTTCAAC TAGCAGACCA TTATCAACAA
     9361 AATACTCCAA TTGGCGATGG CCCTGTCCTT TTACCAGACA ACCATTACCT GTCCACACAA
     9421 TCTGCCCTTT CGAAAGATCC CAACGAAAAG AGAGACCACA TGGTCCTTCT TGAGTTTGTA
     9481 ACAGCTGCTG GGATTACACA TGGCATGGAT GAACTATACA AATAGCATTC GTAGAATTCC
     9541 AACTGAGCGC CGGTCGCTAC CATTACCAAC TTGTCTGGTG TCAAAAATAA TAGGGGCCGC
     9601 TGTCATCAGA GTAAGTTTAA ACTGAGTTCT ACTAACTAAC GAGTAATATT TAAATTTTCA
     9661 GCATCTCGCG CCCGTGCCTC TGACTTCTAA GTCCAATTAC TCTTCAACAT CCCTACATGC
     9721 TCTTTCTCCC TGTGCTCCCA CCCCCTATTT TTGTTATTAT CAAAAAACTT CTCTTAATTT
     9781 CTTTGTTTTT TAGCTTCTTT TAAGTCACCT CTAACAATGA AATTGTGTAG ATTCAAAAAT
     9841 AGAATTAATT CGTAATAAAA AGTCGAAAAA AATTGTGCTC CCTCCCCCCA TTAATAATAA
     9901 TTCTATCCCA AAATCTACAC AATGTTCTGT GTACACTTCT TATGTTTTTT ACTTCTGATA
     9961 AATTTTTTTG AAACATCATA GAAAAAACCG CACACAAAAT ACCTTATCAT ATGTTACGTT
    10021 TCAGTTTATG ACCGCAATTT TTATTTCTTC GCACGTCTGG GCCTCTCATG ACGTCAAATC
    10081 ATGCTCATCG TGAAAAAGTT TTGGAGTATT TTTGGAATTT TTCAATCAAG TGAAAGTTTA
    10141 TGAAATTAAT TTTCCTGCTT TTGCTTTTTG GGGTTTCCCC TATTGTTTGT CAAGATTTCG
    10201 AGGACGGCGT TTTTCTTGCT AAAATCACAA GTATTGATGA GCACGATGCA AGAAAGATCG
    10261 GAAGAAGGTT TGGGTTTGAG GCTCAGTGGA AGGTGAGTAG AAGTTGATAA TTTGAAAGTG
    10321 GAGTAGTGTC TATGGGGTTT TTGCCTTAAA TGACAGAATA CATTCCCAAT ATACCAAACA
    10381 TAACTGTTTC CTACTAGTCG GCCGTACGGG CCCTTTCGTC TCGCGCGTTT CGGTGATGAC
    10441 GGTGAAAACC TCTGACACAT GCAGCTCCCG GAGACGGTCA CAGCTTGTCT GTAAGCGGAT
    10501 GCCGGGAGCA GACAAGCCCG TCAGGGCGCG TCAGCGGGTG TTGGCGGGTG TCGGGGCTGG
    10561 CTTAACTATG CGGCATCAGA GCAGATTGTA CTGAGAGTGC ACCATATGCG GTGTGAAATA
    10621 CCGCACAGAT GCGTAAGGAG AAAATACCGC ATCAGGCGGC CTTAAGGGCC TCGTGATACG
    10681 CCTATTTTTA TAGGTTAATG TCATGATAAT AATGGTTTCT TAGACGTCAG GTGGCACTTT
    10741 TCGGGGAAAT GTGCGCGGAA CCCCTATTTG TTTATTTTTC TAAATACATT CAAATATGTA
    10801 TCCGCTCATG AGACAATAAC CCTGATAAAT GCTTCAATAA TATTGAAAAA GGAAGAGTAT
    10861 GAGTATTCAA CATTTCCGTG TCGCCCTTAT TCCCTTTTTT GCGGCATTTT GCCTTCCTGT
    10921 TTTTGCTCAC CCAGAAACGC TGGTGAAAGT AAAAG  
//
